# Supplementary material for: QsRNA-seq: a method for high-throughput profiling and quantifying small RNAs
Source: Genome Biol. 2018 Aug 14;19:113. doi: 10.1186/s13059-018-1495-0 (PMC6090667; doi:10.1186/s13059-018-1495-0)
Supplement: Supplementary file 3 — Table S4. miRNA expression in C. elegans embryo and L4 (biological and technical replicas). (XLSX 125 kb) [file 13059_2018_1495_MOESM3_ESM.xlsx]

## Sheet: Embryo_vs_L4_collapse_bio
microRNA name	Normalized mean counts N2 embryo	Normalized mean counts N2 L4	foldChange N2 L4/ N2 E	pval	padj
cel-let-7-3p	0.408	93.9	230	1.19e-05	0.000138
cel-let-7-5p	161	23800	148	6.03e-18	8.44e-16
cel-lin-4-3p	10.5	67.4	6.45	0.0412	0.122
cel-lin-4-5p	3.22	5850	1810	4.03e-21	8.47e-19
cel-lsy-6-3p	497	395	0.795	0.948	1
cel-lsy-6-5p	0	0.635	Inf	0.383	0.64
cel-miR-1018	89.6	8.1	0.0904	0.0155	0.0575
cel-miR-1019-3p	9.46	2.76	0.292	0.143	0.317
cel-miR-1019-5p	8.04	0.921	0.115	0.0139	0.0526
cel-miR-1020-3p	4.94	21.5	4.34	0.102	0.246
cel-miR-1020-5p	3.56	42.9	12.1	0.00574	0.0271
cel-miR-1021	0.977	2.99	3.06	0.15	0.328
cel-miR-1022-3p	7.23	14.4	1.99	0.515	0.753
cel-miR-1022-5p	50.3	303	6.02	0.0229	0.0781
cel-miR-124-3p	1420	1520	1.07	0.9	0.984
cel-miR-124-5p	51.1	135	2.64	0.374	0.637
cel-miR-1-3p	17300	20900	1.21	0.352	0.616
cel-miR-1-5p	597	718	1.2	0.755	0.937
cel-miR-1817	9.57	177	18.5	0.00121	0.0077
cel-miR-1818	2.25	2.66	1.18	0.967	1
cel-miR-1819-3p	109	564	5.19	0.0127	0.0488
cel-miR-1819-5p	0.204	1.05	5.15	0.423	0.684
cel-miR-1820-3p	1.95	1.78	0.908	0.972	1
cel-miR-1820-5p	257	306	1.19	0.842	0.958
cel-miR-1821-3p	59.6	105	1.76	0.585	0.82
cel-miR-1821-5p	2.33	1.07	0.459	0.278	0.519
cel-miR-1822-3p	163	297	1.82	0.359	0.622
cel-miR-1822-5p	407	33.4	0.0821	0.00359	0.018
cel-miR-1823-3p	266	9.45	0.0355	0.000135	0.00116
cel-miR-1823-5p	8.99	9.17	1.02	0.821	0.948
cel-miR-1824-3p	17.7	40.2	2.27	0.502	0.745
cel-miR-1824-5p	6.29	83.8	13.3	0.00518	0.0253
cel-miR-1828	1.31	2.11	1.62	0.804	0.944
cel-miR-1829a-3p	66.5	45.7	0.688	0.681	0.879
cel-miR-1829a-5p	250	300	1.2	0.653	0.868
cel-miR-1829b-3p	0	0	NaN	NA	NA
cel-miR-1829b-5p	89.4	57.1	0.639	0.444	0.699
cel-miR-1829c-3p	0	0	NaN	NA	NA
cel-miR-1829c-5p	569	844	1.48	0.517	0.753
cel-miR-1830-3p	7.94	74.6	9.39	0.00652	0.0295
cel-miR-1830-5p	22.8	7.76	0.34	0.242	0.464
cel-miR-1832a-3p	400	34.1	0.0852	0.00562	0.0269
cel-miR-1832a-5p	8.39	8.25	0.983	0.575	0.814
cel-miR-1832b-3p	41.9	8.45	0.202	0.0908	0.226
cel-miR-1832b-5p	20.7	16.7	0.806	0.589	0.82
cel-miR-1833	0.817	1.76	2.15	0.98	1
cel-miR-2207-3p	0	0.427	Inf	0.665	0.868
cel-miR-2207-5p	1.15	0.916	0.795	1	1
cel-miR-2208a-3p	0.408	0.427	1.05	1	1
cel-miR-2208a-5p	2.08	1.33	0.639	0.704	0.896
cel-miR-2208b-3p	1.1	4.67	4.24	0.4	0.661
cel-miR-2208b-5p	5.65	28.7	5.07	0.0684	0.179
cel-miR-2209a-3p	202	52.6	0.26	0.106	0.253
cel-miR-2209a-5p	82	60	0.731	0.822	0.948
cel-miR-2209b-3p	12	7.29	0.61	0.793	0.944
cel-miR-2209b-5p	0	0	NaN	NA	NA
cel-miR-2209c-3p	21.4	16.3	0.761	0.483	0.733
cel-miR-2209c-5p	2.85	0.641	0.225	0.298	0.548
cel-miR-2210-3p	11	18.8	1.71	0.922	1
cel-miR-2210-5p	2.16	43.8	20.3	0.00292	0.0153
cel-miR-2211-3p	21.5	92.5	4.3	0.0407	0.122
cel-miR-2211-5p	0.408	1.05	2.58	0.793	0.944
cel-miR-2212-3p	0	0.214	Inf	1	1
cel-miR-2212-5p	72	173	2.4	0.254	0.483
cel-miR-2213-3p	0.897	0.635	0.708	1	1
cel-miR-2213-5p	69.5	47	0.677	0.621	0.839
cel-miR-2215-3p	16.3	2.12	0.13	0.00697	0.0308
cel-miR-2215-5p	1.48	0.208	0.141	0.139	0.313
cel-miR-2216-3p	0.408	1.47	3.61	0.489	0.733
cel-miR-2216-5p	2.69	4.41	1.64	0.795	0.944
cel-miR-2217a-3p	53.4	93.5	1.75	0.352	0.616
cel-miR-2217a-5p	0.408	0.635	1.56	1	1
cel-miR-2217b-1-5p	2.65	8.21	3.09	0.438	0.696
cel-miR-2217b-3p	19	18.2	0.957	0.808	0.946
cel-miR-2217b-5p	0	0	NaN	NA	NA
cel-miR-2218a-3p	22.9	9.44	0.413	0.167	0.358
cel-miR-2218a-5p	1.79	3.86	2.15	0.476	0.733
cel-miR-2218b-3p	16.4	2.26	0.138	0.0447	0.131
cel-miR-2218b-5p	0.204	0	0	0.847	0.958
cel-miR-2219-3p	70.6	9.06	0.128	0.0285	0.0927
cel-miR-2219-5p	1.97	1.76	0.896	0.975	1
cel-miR-2220-3p	8.83	1.41	0.16	0.064	0.17
cel-miR-2220-5p	0	0	NaN	NA	NA
cel-miR-2221	5.37	49.3	9.18	0.0214	0.075
cel-miR-228-3p	43.4	67.7	1.56	0.774	0.944
cel-miR-228-5p	13200	19300	1.46	0.435	0.695
cel-miR-229-3p	5120	3800	0.741	0.815	0.948
cel-miR-229-5p	5470	4090	0.747	0.468	0.723
cel-miR-230-3p	419	9160	21.9	5.82e-09	1.02e-07
cel-miR-230-5p	25.4	2910	115	7.67e-12	2.48e-10
cel-miR-231-3p	1690	400	0.236	0.0174	0.0626
cel-miR-231-5p	18.4	3.18	0.173	0.0698	0.181
cel-miR-232-3p	1310	522	0.4	0.216	0.43
cel-miR-232-5p	52.7	279	5.29	0.0384	0.118
cel-miR-233-3p	21300	14500	0.682	0.489	0.733
cel-miR-233-5p	75.9	27.8	0.366	0.127	0.297
cel-miR-234-3p	2070	2080	1	0.417	0.679
cel-miR-234-5p	28.1	6.48	0.231	0.0161	0.059
cel-miR-235-3p	1940	2620	1.35	0.524	0.761
cel-miR-235-5p	22.9	25	1.09	0.856	0.959
cel-miR-236-3p	840	1610	1.92	0.297	0.548
cel-miR-236-5p	42.9	20.9	0.488	0.308	0.553
cel-miR-237-3p	0.897	15	16.8	0.0096	0.0399
cel-miR-237-5p	5.47	3160	578	6.32e-17	6.64e-15
cel-miR-238-3p	1960	16300	8.33	3.76e-05	0.000395
cel-miR-238-5p	2.35	18.1	7.7	0.0604	0.166
cel-miR-239a-3p	8.04	19.6	2.43	0.592	0.82
cel-miR-239a-5p	44.2	805	18.2	3.47e-05	0.000374
cel-miR-239b-3p	0.204	1.55	7.57	0.306	0.553
cel-miR-239b-5p	1.47	12.3	8.37	0.0116	0.0457
cel-miR-2-3p	23700	11200	0.472	0.0371	0.115
cel-miR-240-3p	130	1180	9.05	0.00113	0.00754
cel-miR-240-5p	4.41	404	91.5	3.49e-07	4.88e-06
cel-miR-241-3p	9.37	699	74.6	1.06e-06	1.4e-05
cel-miR-241-5p	294	14600	49.6	4.91e-13	1.72e-11
cel-miR-242	49.3	35.1	0.713	0.531	0.766
cel-miR-243-3p	1240	4070	3.28	0.0119	0.0465
cel-miR-243-5p	0	2.83	Inf	0.0224	0.0772
cel-miR-244-3p	8.71	0.635	0.0729	0.0162	0.059
cel-miR-244-5p	1130	829	0.736	0.501	0.745
cel-miR-245-3p	556	874	1.57	0.348	0.616
cel-miR-245-5p	8.74	4.61	0.527	0.547	0.779
cel-miR-246-3p	167	10300	61.2	2.02e-13	7.81e-12
cel-miR-246-5p	0	18.4	Inf	0.000192	0.00158
cel-miR-247-3p	15.9	55	3.47	0.194	0.398
cel-miR-247-5p	0.204	6.62	32.4	0.0172	0.0621
cel-miR-248	540	3770	6.99	0.000328	0.00255
cel-miR-249-3p	134	721	5.38	0.00786	0.034
cel-miR-249-5p	1.28	1.41	1.1	0.946	1
cel-miR-250-3p	38.8	55.5	1.43	0.626	0.843
cel-miR-250-5p	541	514	0.949	0.898	0.984
cel-miR-251	135	30.1	0.224	0.0097	0.04
cel-miR-252-3p	0.204	0.422	2.07	1	1
cel-miR-252-5p	3760	6190	1.65	0.317	0.567
cel-miR-253-3p	9550	13900	1.45	0.191	0.397
cel-miR-253-5p	2.17	74.7	34.4	0.000326	0.00255
cel-miR-254-3p	5.17	3.11	0.601	0.662	0.868
cel-miR-254-5p	15.4	51.5	3.35	0.146	0.323
cel-miR-255-3p	1090	1050	0.967	0.799	0.944
cel-miR-255-5p	1.1	1.13	1.03	0.937	1
cel-miR-256	0.489	0	0	0.847	0.958
cel-miR-259-3p	75.5	84.8	1.12	0.48	0.733
cel-miR-259-5p	382	819	2.14	0.296	0.548
cel-miR-2-5p	421	299	0.711	0.262	0.495
cel-miR-261	0.204	0	0	0.847	0.958
cel-miR-264	1.18	22.3	18.8	0.00205	0.0113
cel-miR-265	47.2	42.3	0.895	0.85	0.958
cel-miR-266	0.897	1.48	1.65	1	1
cel-miR-267	0	0.208	Inf	1	1
cel-miR-268	0	0.427	Inf	0.665	0.868
cel-miR-269	0.868	0.214	0.246	0.779	0.944
cel-miR-270	1.28	0.702	0.55	0.51	0.749
cel-miR-271	2.09	16.8	8.05	0.0377	0.116
cel-miR-272	0.408	0.214	0.523	0.772	0.944
cel-miR-273	0.489	0.427	0.874	1	1
cel-miR-2953-3p	0.897	13	14.5	0.0525	0.148
cel-miR-2953-5p	0	11.3	Inf	0.000819	0.00583
cel-miR-34-3p	22.1	65.2	2.96	0.134	0.302
cel-miR-34-5p	256	2910	11.4	3.17e-05	0.000351
cel-miR-35-3p	84900	7770	0.0915	2.82e-11	6.97e-10
cel-miR-354-3p	1.51	0.427	0.283	0.187	0.391
cel-miR-354-5p	8.56	11.5	1.34	0.786	0.944
cel-miR-355-3p	1.77	0.635	0.36	0.526	0.761
cel-miR-355-5p	347	358	1.03	0.916	0.996
cel-miR-35-5p	220	0.843	0.00383	5.79e-08	8.8e-07
cel-miR-356a	0	0	NaN	NA	NA
cel-miR-356b-3p	436	162	0.371	0.125	0.295
cel-miR-356b-5p	9.08	10.9	1.2	0.695	0.893
cel-miR-357-3p	216	3650	16.9	7.6e-07	1.03e-05
cel-miR-357-5p	1.07	7.13	6.65	0.163	0.351
cel-miR-358-3p	3.04	586	193	8.36e-09	1.4e-07
cel-miR-358-5p	12.5	327	26.3	0.000454	0.00347
cel-miR-359	8.95	19.8	2.22	0.306	0.553
cel-miR-360-3p	0.489	1.2	2.45	0.798	0.944
cel-miR-360-5p	1.95	13.7	7.03	0.022	0.0765
cel-miR-36-3p	19900	655	0.033	2.05e-13	7.81e-12
cel-miR-36-5p	996	8.41	0.00845	5.87e-08	8.8e-07
cel-miR-37-3p	21400	691	0.0323	4.47e-14	2.68e-12
cel-miR-37-5p	1360	54.5	0.0399	8.3e-06	9.96e-05
cel-miR-38-3p	14000	488	0.0348	2.12e-11	5.57e-10
cel-miR-38-5p	26.6	1.9	0.0714	0.00186	0.0106
cel-miR-392-3p	1.33	3.75	2.83	0.141	0.315
cel-miR-392-5p	2.43	9.8	4.03	0.147	0.323
cel-miR-39-3p	27500	933	0.0339	5.44e-14	2.85e-12
cel-miR-39-5p	441	0.494	0.00112	4.88e-10	9.32e-09
cel-miR-40-3p	40700	2800	0.0688	7.95e-11	1.67e-09
cel-miR-40-5p	29.5	2.4	0.0812	0.000819	0.00583
cel-miR-41-3p	5550	22.8	0.0041	1.25e-15	8.78e-14
cel-miR-41-5p	321	26.5	0.0825	0.00307	0.0157
cel-miR-42-3p	13800	2370	0.172	2.67e-05	0.000303
cel-miR-42-5p	947	65.1	0.0688	0.000243	0.00197
cel-miR-43-3p	5420	116	0.0214	1.24e-10	2.48e-09
cel-miR-43-5p	29.5	9.43	0.32	0.13	0.302
cel-miR-44-3p	0	0	NaN	NA	NA
cel-miR-44-5p	897	67.1	0.0748	0.000104	0.000972
cel-miR-45-3p	0	0	NaN	NA	NA
cel-miR-45-5p	62.3	61.6	0.988	0.605	0.828
cel-miR-46-3p	4580	2700	0.589	0.639	0.856
cel-miR-46-5p	1270	2990	2.35	0.211	0.423
cel-miR-47-3p	3890	9970	2.56	0.0322	0.103
cel-miR-47-5p	1240	6750	5.42	0.00116	0.00763
cel-miR-4805-3p	24.1	1.25	0.052	0.00102	0.00701
cel-miR-4805-5p	0.408	0	0	0.358	0.622
cel-miR-4806-3p	24.4	54.1	2.21	0.378	0.64
cel-miR-4806-5p	32	32.5	1.01	1	1
cel-miR-4807	62.6	4.77	0.0762	0.0015	0.00926
cel-miR-4808-3p	75.1	1.28	0.0171	0.000111	0.001
cel-miR-4808-5p	1.33	0	0	0.405	0.667
cel-miR-4809-3p	21.4	2.81	0.131	0.015	0.0563
cel-miR-4809-5p	0.408	0.416	1.02	1	1
cel-miR-4810a	8.56	1.41	0.165	0.0459	0.132
cel-miR-4810b-3p	6.64	0.208	0.0313	0.00328	0.0166
cel-miR-4810b-5p	3.77	1.13	0.3	0.43	0.689
cel-miR-4811-3p	1.33	0.214	0.161	0.864	0.965
cel-miR-4811-5p	0.977	1.54	1.58	0.614	0.835
cel-miR-4812-3p	1.07	0.427	0.398	0.758	0.937
cel-miR-4812-5p	114	39.3	0.344	0.549	0.779
cel-miR-4813-3p	705	188	0.267	0.0107	0.0433
cel-miR-4813-5p	2.53	0	0	0.00297	0.0154
cel-miR-4814-3p	425	326	0.766	1	1
cel-miR-4814-5p	22.1	2.37	0.107	0.00564	0.0269
cel-miR-4815	1.51	4.66	3.09	0.653	0.868
cel-miR-4816-3p	83.4	27.5	0.33	0.245	0.467
cel-miR-4816-5p	33.2	59.3	1.78	0.896	0.984
cel-miR-48-3p	71	522	7.36	0.00214	0.0117
cel-miR-48-5p	985	29000	29.5	1.88e-11	5.27e-10
cel-miR-4920	2.43	3.61	1.49	0.482	0.733
cel-miR-4921	4.59	0.422	0.0919	0.0584	0.161
cel-miR-4922	0	1.49	Inf	0.0572	0.16
cel-miR-4923a	55.4	8.26	0.149	0.026	0.0864
cel-miR-4923b	141	31	0.22	0.0465	0.132
cel-miR-4924	0	0	NaN	NA	NA
cel-miR-4925	10.3	1.07	0.104	0.0351	0.111
cel-miR-4926	1.82	0	0	0.214	0.427
cel-miR-4927	1.67	1.35	0.807	1	1
cel-miR-4929	28.5	18.7	0.656	0.38	0.64
cel-miR-4930	7.02	19.6	2.8	0.441	0.698
cel-miR-4931	21.9	7.12	0.324	0.177	0.376
cel-miR-4932	1.28	1.06	0.828	1	1
cel-miR-4933	0	0.214	Inf	1	1
cel-miR-4934	0.204	0.635	3.11	0.87	0.965
cel-miR-4935	8.47	41.4	4.88	0.0977	0.239
cel-miR-4936	64.9	12	0.185	0.0459	0.132
cel-miR-4937	241	238	0.99	0.761	0.937
cel-miR-4938	0.204	1.13	5.53	0.598	0.824
cel-miR-49-3p	5580	2630	0.472	0.0889	0.224
cel-miR-49-5p	31.6	11.9	0.377	0.181	0.381
cel-miR-50-3p	11.3	13.8	1.22	0.79	0.944
cel-miR-50-5p	8360	3090	0.37	0.0633	0.169
cel-miR-51-3p	5190	1730	0.333	0.029	0.0931
cel-miR-51-5p	29300	7910	0.27	0.00185	0.0106
cel-miR-52-3p	451	137	0.304	0.0617	0.167
cel-miR-52-5p	44000	24700	0.561	0.221	0.434
cel-miR-53-3p	22.3	17.9	0.803	0.544	0.777
cel-miR-53-5p	4910	2870	0.586	0.412	0.675
cel-miR-54-3p	14400	5900	0.41	0.0906	0.226
cel-miR-54-5p	3050	775	0.254	0.0233	0.0789
cel-miR-55-3p	35200	13100	0.371	0.0261	0.0864
cel-miR-5545-3p	1.15	1.77	1.54	0.506	0.745
cel-miR-5545-5p	1.59	18	11.3	0.00917	0.0385
cel-miR-5546-3p	650	12.4	0.0191	4.18e-06	5.16e-05
cel-miR-5546-5p	0.204	1.55	7.6	0.306	0.553
cel-miR-5547-3p	0.204	1.35	6.6	0.416	0.679
cel-miR-5547-5p	0.897	1.41	1.57	1	1
cel-miR-5548-3p	7.46	3.58	0.479	0.656	0.868
cel-miR-5548-5p	4.27	7.27	1.7	0.885	0.978
cel-miR-5549-3p	8.96	6.59	0.736	0.698	0.893
cel-miR-5549-5p	1.15	0.416	0.361	1	1
cel-miR-5550-3p	5.08	12.1	2.38	0.482	0.733
cel-miR-5550-5p	4.71	43.6	9.25	0.0114	0.0453
cel-miR-5551-3p	3.88	4.34	1.12	0.682	0.879
cel-miR-5551-5p	184	399	2.16	0.111	0.264
cel-miR-5552-3p	22.5	2.61	0.116	0.00624	0.0285
cel-miR-5552-5p	8.69	0.214	0.0246	0.00168	0.00993
cel-miR-5553-3p	2	11	5.52	0.131	0.302
cel-miR-5553-5p	168	75.5	0.45	0.202	0.411
cel-miR-55-5p	349	233	0.667	0.423	0.684
cel-miR-5592-3p	30.6	4000	131	1.38e-11	4.15e-10
cel-miR-5592-5p	14.3	1710	120	7.11e-11	1.57e-09
cel-miR-5593-3p	17.4	1.05	0.0606	0.00109	0.00741
cel-miR-5593-5p	6.22	2.62	0.422	0.302	0.553
cel-miR-5594-3p	13.2	1.95	0.148	0.00782	0.034
cel-miR-5594-5p	1.43	0	0	0.00619	0.0285
cel-miR-5595-3p	9.94	6.26	0.63	0.731	0.919
cel-miR-5595-5p	4.17	3.38	0.811	0.956	1
cel-miR-56-3p	32100	12500	0.39	0.0652	0.172
cel-miR-56-5p	38.4	12.1	0.316	0.22	0.434
cel-miR-57-3p	1080	156	0.144	0.00269	0.0143
cel-miR-57-5p	27100	21300	0.787	0.713	0.904
cel-miR-58a-3p	32500	45100	1.39	0.544	0.777
cel-miR-58a-5p	1180	786	0.667	0.665	0.868
cel-miR-58b-3p	2.51	6.92	2.76	0.0993	0.241
cel-miR-58b-5p	34.4	10.1	0.293	0.233	0.452
cel-miR-59-3p	126	1940	15.3	4.37e-05	0.000447
cel-miR-59-5p	1.28	5.05	3.96	0.202	0.411
cel-miR-60-3p	10400	6460	0.621	0.588	0.82
cel-miR-60-5p	4320	2650	0.613	0.448	0.703
cel-miR-61-3p	2580	3130	1.21	0.596	0.824
cel-miR-61-5p	138	243	1.76	0.969	1
cel-miR-62	3400	645	0.189	0.0191	0.0679
cel-miR-63-3p	7610	16500	2.17	0.0255	0.0856
cel-miR-63-5p	274	2420	8.82	0.000112	0.001
cel-miR-64-3p	0.693	1.34	1.93	0.762	0.937
cel-miR-64-5p	30600	39800	1.3	0.604	0.828
cel-miR-65-3p	36.1	36.5	1.01	0.67	0.869
cel-miR-65-5p	37800	54200	1.43	0.43	0.689
cel-miR-66-3p	93.8	259	2.76	0.371	0.636
cel-miR-66-5p	24200	30900	1.28	0.384	0.64
cel-miR-67-3p	1680	2560	1.52	0.538	0.773
cel-miR-67-5p	203	19.6	0.0965	0.000952	0.00666
cel-miR-70-3p	1480	8430	5.69	0.000162	0.00136
cel-miR-70-5p	8.23	63.2	7.68	0.0722	0.186
cel-miR-71-3p	3.41	13.9	4.09	0.0679	0.178
cel-miR-71-5p	20300	54100	2.66	0.0113	0.0453
cel-miR-72-3p	293	161	0.549	0.192	0.397
cel-miR-72-5p	23900	25000	1.04	0.812	0.948
cel-miR-73-3p	20700	12500	0.606	0.181	0.381
cel-miR-73-5p	118	11.6	0.0976	0.0012	0.0077
cel-miR-74-3p	6980	3000	0.43	0.061	0.166
cel-miR-74-5p	113	10.5	0.0932	0.00193	0.0108
cel-miR-75-3p	447	541	1.21	0.855	0.959
cel-miR-75-5p	202	1970	9.71	8.6e-05	0.00084
cel-miR-76-3p	640	731	1.14	0.783	0.944
cel-miR-76-5p	5.59	0.208	0.0373	0.00383	0.0189
cel-miR-77-3p	63.2	5640	89.3	6.69e-11	1.56e-09
cel-miR-77-5p	2.14	646	301	1.16e-09	2.12e-08
cel-miR-78	528	437	0.828	0.91	0.992
cel-miR-784-3p	2.89	2.4	0.832	0.831	0.956
cel-miR-784-5p	1.28	29.6	23.2	0.00185	0.0106
cel-miR-785-3p	46	387	8.4	0.00242	0.013
cel-miR-785-5p	0	0	NaN	NA	NA
cel-miR-786-3p	99.9	8420	84.3	1.49e-13	6.93e-12
cel-miR-786-5p	0	2.69	Inf	0.0354	0.111
cel-miR-787-3p	227	28.8	0.127	0.0134	0.0513
cel-miR-787-5p	0	0.214	Inf	1	1
cel-miR-788-3p	23.2	424	18.3	0.000128	0.00112
cel-miR-788-5p	345	757	2.2	0.171	0.364
cel-miR-789-2-5p	93.2	229	2.46	0.155	0.336
cel-miR-789-3p	209	265	1.27	0.724	0.913
cel-miR-789-5p	13.8	94.7	6.88	0.00807	0.0346
cel-miR-790-3p	1.36	1.49	1.1	0.745	0.931
cel-miR-790-5p	1110	1520	1.38	0.458	0.713
cel-miR-791-3p	687	1580	2.31	0.0865	0.22
cel-miR-791-5p	28.3	46.6	1.65	0.327	0.583
cel-miR-792-3p	90.4	13.4	0.148	0.0628	0.169
cel-miR-792-5p	3.87	3.52	0.91	0.891	0.982
cel-miR-793	466	464	0.995	0.617	0.835
cel-miR-79-3p	9030	5950	0.659	0.805	0.944
cel-miR-794-3p	2.48	6.93	2.79	0.277	0.519
cel-miR-794-5p	2.09	21.5	10.3	0.0287	0.0928
cel-miR-795-3p	0.204	16.2	79.3	0.00129	0.00809
cel-miR-795-5p	296	5920	20	3.09e-08	5e-07
cel-miR-79-5p	297	154	0.52	0.157	0.339
cel-miR-796	464	55.6	0.12	0.00587	0.0274
cel-miR-797-3p	0	1.28	Inf	0.0847	0.217
cel-miR-797-5p	848	2800	3.31	0.0463	0.132
cel-miR-798	2.28	3.02	1.32	0.835	0.958
cel-miR-799	16.4	962	58.7	2.87e-07	4.15e-06
cel-miR-800-3p	20.9	16.9	0.811	0.795	0.944
cel-miR-800-5p	12.4	25.3	2.03	0.82	0.948
cel-miR-80-3p	33900	68200	2.01	0.0214	0.075
cel-miR-80-5p	44.4	152	3.41	0.0937	0.232
cel-miR-81-3p	59200	61900	1.05	0.661	0.868
cel-miR-81-5p	6.8	11.6	1.71	0.363	0.627
cel-miR-8186-3p	0.408	1.76	4.32	0.486	0.733
cel-miR-8186-5p	0	0	NaN	NA	NA
cel-miR-8187-3p	0	0	NaN	NA	NA
cel-miR-8187-5p	0.868	2.04	2.35	0.505	0.745
cel-miR-8188-3p	0	0.214	Inf	1	1
cel-miR-8188-5p	0	0	NaN	NA	NA
cel-miR-8189-3p	24.6	86.1	3.51	0.131	0.302
cel-miR-8189-5p	8.63	6.78	0.785	0.587	0.82
cel-miR-8190-3p	5.27	0.854	0.162	0.0466	0.132
cel-miR-8190-5p	3.22	0.214	0.0664	0.0409	0.122
cel-miR-8191-3p	0	0.854	Inf	0.221	0.434
cel-miR-8191-5p	159	69	0.434	0.225	0.439
cel-miR-8192-3p	1.92	3.45	1.8	0.803	0.944
cel-miR-8192-5p	2.71	2.88	1.07	0.763	0.937
cel-miR-8193-3p	0.868	3.46	3.98	0.132	0.302
cel-miR-8193-5p	3.73	10.6	2.84	0.455	0.711
cel-miR-8194-3p	1.18	1.4	1.19	1	1
cel-miR-8194-5p	0.204	1.48	7.24	0.227	0.441
cel-miR-8195-3p	0.693	1.55	2.23	0.608	0.829
cel-miR-8195-5p	0	0.635	Inf	0.383	0.64
cel-miR-8196a-3p	97.3	1.69	0.0173	0.000104	0.000972
cel-miR-8196a-5p	0.204	0.635	3.11	0.87	0.965
cel-miR-8196b-3p	42.1	1.83	0.0435	0.0008	0.00583
cel-miR-8196b-5p	0	0	NaN	NA	NA
cel-miR-8197-3p	3.15	1.76	0.558	0.578	0.815
cel-miR-8197-5p	3.4	6.08	1.79	0.738	0.925
cel-miR-8198-3p	11.4	18.1	1.59	0.699	0.893
cel-miR-8198-5p	0	0.214	Inf	1	1
cel-miR-8199-3p	4.81	1.05	0.217	0.365	0.629
cel-miR-8199-5p	9.46	0	0	8.42e-05	0.00084
cel-miR-8200-3p	0.693	4.1	5.91	0.0888	0.224
cel-miR-8200-5p	1.1	0.702	0.638	0.492	0.735
cel-miR-8201-3p	19.2	2.84	0.148	0.0272	0.0892
cel-miR-8201-5p	11.1	0.422	0.0381	0.00165	0.00993
cel-miR-8202-3p	0.664	0	0	0.847	0.958
cel-miR-8202-5p	20.9	83.7	4.01	0.0579	0.161
cel-miR-8203-3p	10.9	2.18	0.201	0.0405	0.122
cel-miR-8203-5p	6.74	0.833	0.124	0.00663	0.0296
cel-miR-8204-3p	1.48	0.422	0.285	0.307	0.553
cel-miR-8204-5p	11.3	7.02	0.622	0.444	0.699
cel-miR-8205-3p	35.6	12	0.338	0.132	0.302
cel-miR-8205-5p	3.07	0.833	0.271	0.206	0.416
cel-miR-8206-3p	0.204	0.635	3.11	0.87	0.965
cel-miR-8206-5p	1.15	1.42	1.23	0.967	1
cel-miR-8207-3p	6.41	9.88	1.54	0.4	0.661
cel-miR-8207-5p	3.52	0.427	0.121	0.133	0.302
cel-miR-8208-3p	3.76	17.8	4.73	0.242	0.464
cel-miR-8208-5p	1.18	14.3	12.1	0.0105	0.0428
cel-miR-8209-3p	2.35	3.66	1.56	0.64	0.856
cel-miR-8209-5p	3.54	0.849	0.239	0.266	0.501
cel-miR-8210-3p	0.977	2.48	2.54	0.349	0.616
cel-miR-8210-5p	7.35	53.5	7.27	0.0408	0.122
cel-miR-8211-3p	1.48	3.73	2.52	0.46	0.713
cel-miR-8211-5p	4.01	7.47	1.86	0.748	0.933
cel-miR-8212-3p	2.14	3.1	1.45	0.788	0.944
cel-miR-8212-5p	0	0.214	Inf	1	1
cel-miR-82-3p	62900	59900	0.952	0.85	0.958
cel-miR-82-5p	9.09	9.16	1.01	0.67	0.869
cel-miR-83-3p	1330	695	0.523	0.194	0.398
cel-miR-83-5p	14.1	8.56	0.608	0.375	0.637
cel-miR-84-3p	0	103	Inf	1.11e-06	1.41e-05
cel-miR-84-5p	99.7	13300	134	1.25e-15	8.78e-14
cel-miR-85-3p	3.27	6560	2000	2.62e-22	1.1e-19
cel-miR-85-5p	0.664	18.8	28.4	0.000638	0.00478
cel-miR-86-3p	542	197	0.363	0.0955	0.235
cel-miR-86-5p	15900	4600	0.29	0.00824	0.035
cel-miR-87-3p	16800	9040	0.537	0.117	0.278
cel-miR-87-5p	65.9	5.69	0.0864	0.00167	0.00993
cel-miR-90-3p	13000	9980	0.765	0.715	0.904
cel-miR-90-5p	95	177	1.87	1	1

## Sheet: Embryo_vs_L4_no_collapse_bio
microRNA name	Normalized mean counts N2 embryo	Normalized mean counts N2 L4	foldChange N2 L4/ N2 E	pval	padj
cel-let-7-3p	0.276	124	450	0.000328	0.00344
cel-let-7-5p	342	1650000	4850	3.11e-05	0.000472
cel-lin-4-3p	13.1	80.4	6.13	0.13	0.323
cel-lin-4-5p	5.05	153000	30300	2.65e-09	5.41e-07
cel-lsy-6-3p	1800	703	0.392	0.667	0.882
cel-lsy-6-5p	0	0.504	Inf	0.427	0.677
cel-miR-1018	167	8.95	0.0537	0.0283	0.101
cel-miR-1019-3p	14	3.2	0.228	0.101	0.264
cel-miR-1019-5p	12.7	1.19	0.0935	0.00624	0.0336
cel-miR-1020-3p	7.22	33	4.57	0.136	0.328
cel-miR-1020-5p	6.21	113	18.2	0.015	0.0611
cel-miR-1021	1.46	2.76	1.89	0.223	0.465
cel-miR-1022-3p	8.48	18.2	2.15	0.543	0.79
cel-miR-1022-5p	145	509	3.51	0.177	0.389
cel-miR-124-3p	4540	13100	2.89	0.445	0.698
cel-miR-124-5p	155	333	2.15	0.725	0.901
cel-miR-1-3p	122000	264000	2.16	0.195	0.416
cel-miR-1-5p	2310	2010	0.87	0.893	0.975
cel-miR-1817	16	294	18.3	0.0119	0.0544
cel-miR-1818	3.68	3.91	1.06	0.736	0.904
cel-miR-1819-3p	251	1300	5.18	0.083	0.228
cel-miR-1819-5p	0.276	1.72	6.24	0.276	0.516
cel-miR-1820-3p	2.93	1.93	0.659	0.975	1
cel-miR-1820-5p	454	464	1.02	0.957	1
cel-miR-1821-3p	144	181	1.26	0.84	0.969
cel-miR-1821-5p	6.33	1.29	0.204	0.0452	0.141
cel-miR-1822-3p	540	1140	2.12	0.286	0.527
cel-miR-1822-5p	798	44.2	0.0554	0.0131	0.057
cel-miR-1823-3p	708	12.4	0.0174	0.000342	0.0035
cel-miR-1823-5p	18.7	9.16	0.49	0.304	0.552
cel-miR-1824-3p	23.6	39	1.65	1	1
cel-miR-1824-5p	8.97	169	18.8	0.0145	0.0601
cel-miR-1828	1.84	2.88	1.57	0.852	0.969
cel-miR-1829a-3p	119	69.9	0.587	0.662	0.88
cel-miR-1829a-5p	750	937	1.25	0.513	0.766
cel-miR-1829b-3p	0	0	NaN	NA	NA
cel-miR-1829b-5p	239	91.1	0.381	0.111	0.283
cel-miR-1829c-3p	0	0	NaN	NA	NA
cel-miR-1829c-5p	1430	2280	1.6	0.553	0.79
cel-miR-1830-3p	13.4	129	9.66	0.0297	0.106
cel-miR-1830-5p	34.7	10.4	0.299	0.227	0.471
cel-miR-1832a-3p	861	43.3	0.0503	0.0196	0.0768
cel-miR-1832a-5p	12.4	12.2	0.977	0.323	0.576
cel-miR-1832b-3p	72.9	11.5	0.158	0.165	0.374
cel-miR-1832b-5p	32	18.4	0.573	0.269	0.513
cel-miR-1833	1.66	1.78	1.08	0.373	0.64
cel-miR-2207-3p	0	0.369	Inf	0.715	0.899
cel-miR-2207-5p	1.67	1.55	0.928	0.573	0.792
cel-miR-2208a-3p	0.276	0.369	1.34	1	1
cel-miR-2208a-5p	3.89	1.58	0.407	0.476	0.733
cel-miR-2208b-3p	1.56	8.49	5.44	0.624	0.845
cel-miR-2208b-5p	8.35	40.3	4.83	0.141	0.332
cel-miR-2209a-3p	421	81	0.192	0.102	0.265
cel-miR-2209a-5p	112	68.7	0.616	0.868	0.969
cel-miR-2209b-3p	24.3	10.4	0.43	0.887	0.97
cel-miR-2209b-5p	0	0	NaN	NA	NA
cel-miR-2209c-3p	45.4	26.3	0.578	0.255	0.499
cel-miR-2209c-5p	3.93	0.553	0.141	0.307	0.554
cel-miR-2210-3p	11.6	25.5	2.19	0.937	0.996
cel-miR-2210-5p	3.06	65.1	21.2	0.0121	0.0546
cel-miR-2211-3p	38.3	178	4.64	0.0854	0.231
cel-miR-2211-5p	0.69	1.18	1.71	1	1
cel-miR-2212-3p	0	0.553	Inf	0.427	0.677
cel-miR-2212-5p	137	262	1.91	0.554	0.79
cel-miR-2213-3p	1.01	0.504	0.5	0.983	1
cel-miR-2213-5p	95.7	54.3	0.567	0.618	0.843
cel-miR-2215-3p	29.2	2.42	0.0827	0.000735	0.00657
cel-miR-2215-5p	4.94	0.271	0.0548	0.00503	0.0285
cel-miR-2216-3p	0.414	1.28	3.09	0.838	0.969
cel-miR-2216-5p	6.87	5.85	0.851	0.853	0.969
cel-miR-2217a-3p	113	173	1.53	0.401	0.663
cel-miR-2217a-5p	0.414	0.823	1.99	1	1
cel-miR-2217b-1-5p	2.9	8.1	2.79	0.721	0.9
cel-miR-2217b-3p	42.4	24.1	0.568	1	1
cel-miR-2217b-5p	0	0	NaN	NA	NA
cel-miR-2218a-3p	38.3	12.5	0.327	0.0972	0.257
cel-miR-2218a-5p	2.15	4.56	2.12	0.435	0.684
cel-miR-2218b-3p	34.2	3.42	0.1	0.0277	0.101
cel-miR-2218b-5p	0.276	0	0	0.324	0.576
cel-miR-2219-3p	117	11.1	0.0945	0.0583	0.172
cel-miR-2219-5p	2.63	1.92	0.727	0.722	0.9
cel-miR-2220-3p	21.2	2.37	0.111	0.0337	0.115
cel-miR-2220-5p	0	0	NaN	NA	NA
cel-miR-2221	6.79	110	16.3	0.0236	0.0895
cel-miR-228-3p	75.1	151	2.02	0.568	0.79
cel-miR-228-5p	220000	393000	1.79	0.673	0.882
cel-miR-229-3p	13500	8230	0.612	0.878	0.969
cel-miR-229-5p	16600	15800	0.953	0.848	0.969
cel-miR-230-3p	1050	71700	68.4	0.000245	0.00264
cel-miR-230-5p	45.8	11100	242	1.99e-06	5.21e-05
cel-miR-231-3p	6500	764	0.118	0.0127	0.0563
cel-miR-231-5p	27.9	4.22	0.151	0.108	0.277
cel-miR-232-3p	4910	1030	0.21	0.231	0.475
cel-miR-232-5p	100	419	4.17	0.214	0.449
cel-miR-233-3p	279000	57100	0.205	0.14	0.332
cel-miR-233-5p	169	55.2	0.327	0.131	0.323
cel-miR-234-3p	11900	10400	0.877	0.375	0.64
cel-miR-234-5p	53.9	7.8	0.145	0.00709	0.0372
cel-miR-235-3p	8480	26100	3.08	0.174	0.384
cel-miR-235-5p	46.2	44.8	0.97	0.968	1
cel-miR-236-3p	2320	3490	1.5	0.659	0.879
cel-miR-236-5p	79.8	33.6	0.422	0.397	0.661
cel-miR-237-3p	1.15	20.4	17.8	0.0258	0.096
cel-miR-237-5p	10.5	22200	2100	3.87e-09	5.41e-07
cel-miR-238-3p	12000	416000	34.8	0.0104	0.0514
cel-miR-238-5p	3.11	40.8	13.1	0.117	0.294
cel-miR-239a-3p	21	32.8	1.56	0.81	0.959
cel-miR-239a-5p	79.3	1870	23.6	0.00187	0.0132
cel-miR-239b-3p	0.414	2.09	5.04	0.488	0.738
cel-miR-239b-5p	2.93	16.1	5.52	0.0267	0.0984
cel-miR-2-3p	610000	196000	0.322	0.0645	0.188
cel-miR-240-3p	274	7890	28.8	0.00188	0.0132
cel-miR-240-5p	9.42	735	78	0.000109	0.00131
cel-miR-241-3p	10.7	4270	397	4.47e-06	8.94e-05
cel-miR-241-5p	851	334000	392	2.67e-05	0.000431
cel-miR-242	121	65.3	0.54	0.267	0.513
cel-miR-243-3p	3990	11800	2.95	0.136	0.328
cel-miR-243-5p	0	3.34	Inf	0.0336	0.115
cel-miR-244-3p	15.1	0.774	0.0514	0.0108	0.0521
cel-miR-244-5p	4730	2490	0.527	0.18	0.393
cel-miR-245-3p	1650	3670	2.22	0.463	0.717
cel-miR-245-5p	12.9	6.66	0.519	0.629	0.85
cel-miR-246-3p	314	29000	92.3	2.07e-05	0.000362
cel-miR-246-5p	0	38.8	Inf	0.0002	0.00233
cel-miR-247-3p	26.8	87.7	3.27	0.406	0.665
cel-miR-247-5p	0.276	8.93	32.3	0.0559	0.168
cel-miR-248	1590	16400	10.3	0.0143	0.06
cel-miR-249-3p	254	1480	5.82	0.0398	0.13
cel-miR-249-5p	1.49	1.73	1.16	0.859	0.969
cel-miR-250-3p	71.6	72.5	1.01	0.928	0.992
cel-miR-250-5p	1790	1740	0.969	0.672	0.882
cel-miR-251	524	44.6	0.0852	0.00128	0.0101
cel-miR-252-3p	0.138	0.32	2.32	1	1
cel-miR-252-5p	50300	101000	2.01	0.689	0.89
cel-miR-253-3p	22400	27000	1.21	0.49	0.738
cel-miR-253-5p	3.98	153	38.4	0.00236	0.016
cel-miR-254-3p	8.33	4.07	0.488	0.563	0.79
cel-miR-254-5p	28.4	96.1	3.38	0.245	0.488
cel-miR-255-3p	2680	2620	0.98	0.848	0.969
cel-miR-255-5p	1.28	1.19	0.927	0.709	0.899
cel-miR-256	0.732	0	0	0.805	0.957
cel-miR-259-3p	188	145	0.773	0.557	0.79
cel-miR-259-5p	902	2350	2.6	0.388	0.65
cel-miR-2-5p	3150	1220	0.388	0.0143	0.06
cel-miR-261	0.138	0	0	0.805	0.957
cel-miR-264	1.6	23.1	14.4	0.00653	0.0347
cel-miR-265	67.6	49.6	0.734	0.797	0.957
cel-miR-266	1.7	1.91	1.13	0.245	0.488
cel-miR-267	0	0.135	Inf	1	1
cel-miR-268	0	0.369	Inf	0.715	0.899
cel-miR-269	1.07	0.184	0.172	0.8	0.957
cel-miR-270	1.35	0.908	0.673	0.792	0.956
cel-miR-271	2.59	16.9	6.54	0.147	0.344
cel-miR-272	0.276	0.184	0.668	0.711	0.899
cel-miR-273	0.732	0.553	0.756	0.874	0.969
cel-miR-2953-3p	1.15	17.3	15.1	0.186	0.405
cel-miR-2953-5p	0	14.9	Inf	0.00273	0.0179
cel-miR-34-3p	35	85.9	2.46	0.268	0.513
cel-miR-34-5p	525	11600	22.2	0.00179	0.013
cel-miR-35-3p	5650000	36200	0.00641	2.81e-09	5.41e-07
cel-miR-354-3p	1.84	0.369	0.201	0.0429	0.138
cel-miR-354-5p	11.6	14.1	1.21	0.876	0.969
cel-miR-355-3p	2.5	1.01	0.404	0.544	0.79
cel-miR-355-5p	930	1110	1.2	0.982	1
cel-miR-35-5p	502	1.45	0.00289	1.81e-06	5.07e-05
cel-miR-356a	0	0	NaN	NA	NA
cel-miR-356b-3p	915	401	0.438	0.331	0.584
cel-miR-356b-5p	14.9	15	1.01	0.759	0.926
cel-miR-357-3p	405	19100	47.2	0.00022	0.00243
cel-miR-357-5p	1.35	10.6	7.83	0.274	0.515
cel-miR-358-3p	4.4	2340	531	1.24e-06	3.73e-05
cel-miR-358-5p	19.6	1130	57.7	0.00207	0.0142
cel-miR-359	17.8	31.8	1.78	0.407	0.665
cel-miR-360-3p	0.732	1.55	2.11	0.524	0.773
cel-miR-360-5p	5.85	19.3	3.3	0.0918	0.245
cel-miR-36-3p	674000	2810	0.00418	6.74e-09	5.74e-07
cel-miR-36-5p	5690	10.5	0.00185	2.18e-06	5.39e-05
cel-miR-37-3p	404000	2150	0.00533	1.88e-08	1.13e-06
cel-miR-37-5p	6480	78.5	0.0121	2.66e-05	0.000431
cel-miR-38-3p	193000	963	0.00499	1.15e-07	4.85e-06
cel-miR-38-5p	46	2.59	0.0564	0.00331	0.0207
cel-miR-392-3p	1.87	5.4	2.89	0.144	0.339
cel-miR-392-5p	3.29	15.1	4.59	0.171	0.384
cel-miR-39-3p	1050000	4650	0.00443	7.04e-09	5.74e-07
cel-miR-39-5p	1030	0.638	0.000616	7.61e-08	3.99e-06
cel-miR-40-3p	1860000	25100	0.0135	4.37e-07	1.53e-05
cel-miR-40-5p	57.5	4.96	0.0861	0.00282	0.0182
cel-miR-41-3p	11700	31.3	0.00267	3.71e-07	1.42e-05
cel-miR-41-5p	950	126	0.133	0.139	0.332
cel-miR-42-3p	437000	16100	0.0368	4.91e-05	0.000624
cel-miR-42-5p	3520	110	0.0311	0.000957	0.0082
cel-miR-43-3p	31400	166	0.00528	1.13e-07	4.85e-06
cel-miR-43-5p	64.2	13.2	0.206	0.0531	0.162
cel-miR-44-3p	0	0	NaN	NA	NA
cel-miR-44-5p	3590	128	0.0357	0.000358	0.00358
cel-miR-45-3p	0	0	NaN	NA	NA
cel-miR-45-5p	154	117	0.759	0.24	0.482
cel-miR-46-3p	21700	15400	0.71	0.886	0.97
cel-miR-46-5p	2320	5240	2.26	0.516	0.766
cel-miR-47-3p	11000	34300	3.11	0.233	0.475
cel-miR-47-5p	3020	18500	6.13	0.0525	0.161
cel-miR-4805-3p	38.9	1.81	0.0465	0.00318	0.0202
cel-miR-4805-5p	0.69	0	0	0.0211	0.0819
cel-miR-4806-3p	41.5	73.1	1.76	0.645	0.863
cel-miR-4806-5p	54.6	49.2	0.902	0.883	0.97
cel-miR-4807	150	6.4	0.0428	0.00251	0.0168
cel-miR-4808-3p	136	1.47	0.0108	0.000375	0.00366
cel-miR-4808-5p	1.87	0	0	0.564	0.79
cel-miR-4809-3p	33.4	3.67	0.11	0.0242	0.0909
cel-miR-4809-5p	0.414	0.406	0.98	0.921	0.989
cel-miR-4810a	13.6	1.91	0.141	0.0435	0.139
cel-miR-4810b-3p	14.6	0.271	0.0186	0.00137	0.0104
cel-miR-4810b-5p	7.73	1.14	0.148	0.19	0.411
cel-miR-4811-3p	2.81	0.184	0.0656	0.548	0.79
cel-miR-4811-5p	1.46	1.82	1.24	0.42	0.673
cel-miR-4812-3p	2.7	0.737	0.273	0.342	0.598
cel-miR-4812-5p	230	57.5	0.25	0.683	0.888
cel-miR-4813-3p	2690	326	0.121	0.00353	0.0212
cel-miR-4813-5p	3.49	0	0	0.000764	0.00669
cel-miR-4814-3p	851	497	0.584	1	1
cel-miR-4814-5p	39.6	2.8	0.0707	0.00496	0.0285
cel-miR-4815	1.84	5.88	3.2	0.864	0.969
cel-miR-4816-3p	165	48	0.291	0.302	0.551
cel-miR-4816-5p	77.8	150	1.93	0.715	0.899
cel-miR-48-3p	104	2350	22.7	0.0011	0.0092
cel-miR-48-5p	4960	1980000	400	0.00156	0.0115
cel-miR-4920	3.02	4.58	1.52	0.361	0.625
cel-miR-4921	7.98	0.32	0.04	0.0161	0.0649
cel-miR-4922	0	1.66	Inf	0.0385	0.128
cel-miR-4923a	104	10.6	0.102	0.0393	0.129
cel-miR-4923b	421	39.5	0.094	0.0174	0.0694
cel-miR-4924	0	0	NaN	NA	NA
cel-miR-4925	19.9	1.11	0.0556	0.0127	0.0563
cel-miR-4926	2.6	0	0	0.271	0.513
cel-miR-4927	2.47	1.37	0.556	0.834	0.969
cel-miR-4929	39.5	24.8	0.627	0.42	0.673
cel-miR-4930	7.08	20.9	2.95	0.674	0.882
cel-miR-4931	32.2	9.9	0.307	0.202	0.427
cel-miR-4932	3.28	1.14	0.348	0.16	0.365
cel-miR-4933	0	0.184	Inf	1	1
cel-miR-4934	0.276	0.639	2.32	1	1
cel-miR-4935	10.7	47.2	4.42	0.235	0.477
cel-miR-4936	157	24	0.153	0.0696	0.199
cel-miR-4937	405	324	0.799	0.912	0.986
cel-miR-4938	0.138	1.28	9.25	0.462	0.717
cel-miR-49-3p	81300	29900	0.368	0.0449	0.141
cel-miR-49-5p	54.8	16.3	0.297	0.133	0.327
cel-miR-50-3p	22.9	24.9	1.09	0.495	0.743
cel-miR-50-5p	85900	12100	0.141	0.0687	0.198
cel-miR-51-3p	28300	4290	0.151	0.0133	0.057
cel-miR-51-5p	264000	69200	0.262	0.117	0.294
cel-miR-52-3p	1000	240	0.24	0.0659	0.191
cel-miR-52-5p	316000	186000	0.588	0.57	0.79
cel-miR-53-3p	36.1	25.8	0.716	0.398	0.661
cel-miR-53-5p	12000	8000	0.664	0.761	0.926
cel-miR-54-3p	126000	23700	0.188	0.14	0.332
cel-miR-54-5p	10200	1330	0.131	0.0521	0.161
cel-miR-55-3p	580000	245000	0.422	0.546	0.79
cel-miR-5545-3p	1.67	2.06	1.24	0.449	0.702
cel-miR-5545-5p	1.88	20.5	10.9	0.0117	0.0544
cel-miR-5546-3p	2230	18.5	0.0083	6.97e-05	0.000861
cel-miR-5546-5p	0.828	1.6	1.93	0.81	0.959
cel-miR-5547-3p	0.138	1.56	11.3	0.319	0.572
cel-miR-5547-5p	1.74	1.73	0.995	1	1
cel-miR-5548-3p	10.6	2.91	0.275	0.486	0.738
cel-miR-5548-5p	5.82	8.03	1.38	0.838	0.969
cel-miR-5549-3p	11.5	8.39	0.729	0.699	0.899
cel-miR-5549-5p	1.67	0.541	0.324	0.879	0.969
cel-miR-5550-3p	6.74	16.1	2.39	0.638	0.856
cel-miR-5550-5p	5.9	50.4	8.53	0.0376	0.126
cel-miR-5551-3p	4.14	4.18	1.01	0.484	0.738
cel-miR-5551-5p	526	918	1.75	0.174	0.384
cel-miR-5552-3p	35.5	3.78	0.107	0.0106	0.0517
cel-miR-5552-5p	14.2	0.184	0.0129	0.000417	0.00398
cel-miR-5553-3p	2.57	15.3	5.95	0.227	0.471
cel-miR-5553-5p	217	83.9	0.386	0.271	0.513
cel-miR-55-5p	756	387	0.512	0.332	0.584
cel-miR-5592-3p	49.4	10100	205	4.31e-05	0.000584
cel-miR-5592-5p	24.6	2400	97.8	3.15e-05	0.000472
cel-miR-5593-3p	24.9	1.59	0.0638	0.0035	0.0212
cel-miR-5593-5p	8.57	2.62	0.305	0.151	0.35
cel-miR-5594-3p	18.1	2.53	0.14	0.0132	0.057
cel-miR-5594-5p	2.07	0	0	1.73e-05	0.000316
cel-miR-5595-3p	16.6	7.96	0.479	0.552	0.79
cel-miR-5595-5p	6.24	3.87	0.62	0.864	0.969
cel-miR-56-3p	2020000	149000	0.0739	0.0114	0.0536
cel-miR-56-5p	80.7	16.4	0.203	0.192	0.411
cel-miR-57-3p	4210	300	0.0712	0.0113	0.0536
cel-miR-57-5p	503000	318000	0.631	0.48	0.736
cel-miR-58a-3p	636000	1120000	1.76	0.385	0.649
cel-miR-58a-5p	2220	1410	0.635	0.847	0.969
cel-miR-58b-3p	5.14	13.6	2.64	0.0538	0.162
cel-miR-58b-5p	86.2	14.5	0.168	0.192	0.411
cel-miR-59-3p	437	5550	12.7	0.0179	0.0708
cel-miR-59-5p	1.63	7.27	4.47	0.233	0.475
cel-miR-60-3p	43600	21700	0.498	0.845	0.969
cel-miR-60-5p	7840	3980	0.508	0.589	0.806
cel-miR-61-3p	10400	23000	2.21	0.588	0.806
cel-miR-61-5p	288	524	1.82	0.672	0.882
cel-miR-62	12200	1080	0.0887	0.078	0.218
cel-miR-63-3p	61900	89600	1.45	0.374	0.64
cel-miR-63-5p	651	7790	12	0.0086	0.0435
cel-miR-64-3p	1.01	1.41	1.4	0.899	0.978
cel-miR-64-5p	256000	526000	2.06	0.559	0.79
cel-miR-65-3p	87.7	73.2	0.835	0.379	0.644
cel-miR-65-5p	369000	805000	2.18	0.49	0.738
cel-miR-66-3p	188	739	3.93	0.404	0.665
cel-miR-66-5p	493000	820000	1.66	0.521	0.77
cel-miR-67-3p	10400	28400	2.73	0.417	0.673
cel-miR-67-5p	720	32.1	0.0446	0.00056	0.00511
cel-miR-70-3p	13300	239000	17.9	0.0281	0.101
cel-miR-70-5p	11.8	117	9.91	0.26	0.506
cel-miR-71-3p	5.63	16	2.85	0.158	0.364
cel-miR-71-5p	142000	694000	4.87	0.279	0.519
cel-miR-72-3p	594	361	0.607	0.305	0.552
cel-miR-72-5p	477000	707000	1.48	0.863	0.969
cel-miR-73-3p	646000	348000	0.539	0.41	0.668
cel-miR-73-5p	263	16.5	0.0627	0.00135	0.0104
cel-miR-74-3p	89300	29700	0.332	0.101	0.264
cel-miR-74-5p	204	13.4	0.0659	0.00516	0.0285
cel-miR-75-3p	2100	3340	1.6	0.635	0.855
cel-miR-75-5p	397	4140	10.4	0.00616	0.0336
cel-miR-76-3p	1890	3810	2.02	0.987	1
cel-miR-76-5p	12.7	0.271	0.0212	0.00116	0.00953
cel-miR-77-3p	120	103000	854	4.14e-06	8.69e-05
cel-miR-77-5p	3.39	2420	715	9.85e-07	3.18e-05
cel-miR-78	1800	1240	0.685	0.875	0.969
cel-miR-784-3p	3.82	2.92	0.765	0.704	0.899
cel-miR-784-5p	2.32	66.2	28.6	0.00736	0.0381
cel-miR-785-3p	106	1940	18.4	0.00509	0.0285
cel-miR-785-5p	0	0	NaN	NA	NA
cel-miR-786-3p	256	126000	492	3.35e-06	7.53e-05
cel-miR-786-5p	0	3.06	Inf	0.0338	0.115
cel-miR-787-3p	475	46.1	0.0971	0.0393	0.129
cel-miR-787-5p	0	0.184	Inf	1	1
cel-miR-788-3p	41	976	23.8	0.00156	0.0115
cel-miR-788-5p	846	1680	1.98	0.282	0.522
cel-miR-789-2-5p	171	358	2.09	0.249	0.491
cel-miR-789-3p	705	668	0.947	0.924	0.99
cel-miR-789-5p	22	131	5.95	0.0342	0.116
cel-miR-790-3p	2.68	1.7	0.634	0.921	0.989
cel-miR-790-5p	2560	3200	1.25	0.734	0.904
cel-miR-791-3p	1530	3040	1.99	0.276	0.516
cel-miR-791-5p	63.6	124	1.95	0.269	0.513
cel-miR-792-3p	215	18.2	0.0849	0.0716	0.202
cel-miR-792-5p	6.14	4.05	0.66	0.542	0.79
cel-miR-793	2260	1420	0.629	0.722	0.9
cel-miR-79-3p	210000	19000	0.0906	0.0328	0.115
cel-miR-794-3p	3.54	10.2	2.87	0.416	0.673
cel-miR-794-5p	7.7	31.7	4.11	0.586	0.806
cel-miR-795-3p	0.414	28.2	68.1	0.00844	0.0432
cel-miR-795-5p	617	24600	39.8	0.00022	0.00243
cel-miR-79-5p	847	290	0.342	0.0808	0.225
cel-miR-796	1820	122	0.0671	0.00374	0.0221
cel-miR-797-3p	0	1.24	Inf	0.0718	0.202
cel-miR-797-5p	2590	16200	6.26	0.135	0.328
cel-miR-798	4.54	3.65	0.804	0.679	0.885
cel-miR-799	30.2	3750	124	3.73e-05	0.00054
cel-miR-800-3p	31	25.8	0.833	0.432	0.682
cel-miR-800-5p	29.3	38.4	1.31	0.515	0.766
cel-miR-80-3p	455000	2100000	4.6	0.0819	0.226
cel-miR-80-5p	76.6	244	3.19	0.236	0.477
cel-miR-81-3p	1720000	2420000	1.4	0.706	0.899
cel-miR-81-5p	14.8	19.6	1.32	0.475	0.733
cel-miR-8186-3p	0.276	3.23	11.7	0.2	0.424
cel-miR-8186-5p	0	0	NaN	NA	NA
cel-miR-8187-3p	0	0	NaN	NA	NA
cel-miR-8187-5p	1.07	2.05	1.91	0.565	0.79
cel-miR-8188-3p	0	0.184	Inf	1	1
cel-miR-8188-5p	0	0	NaN	NA	NA
cel-miR-8189-3p	39.6	115	2.89	0.29	0.532
cel-miR-8189-5p	12.2	12.1	0.994	0.859	0.969
cel-miR-8190-3p	8.84	0.921	0.104	0.0225	0.0859
cel-miR-8190-5p	4.74	0.184	0.0389	0.0103	0.0514
cel-miR-8191-3p	0	0.737	Inf	0.255	0.499
cel-miR-8191-5p	623	110	0.177	0.0577	0.172
cel-miR-8192-3p	1.97	4.63	2.35	0.567	0.79
cel-miR-8192-5p	3.01	3.91	1.3	0.877	0.969
cel-miR-8193-3p	1.21	3.66	3.02	0.248	0.491
cel-miR-8193-5p	3.97	10.9	2.75	0.736	0.904
cel-miR-8194-3p	1.6	1.55	0.965	1	1
cel-miR-8194-5p	0.414	1.33	3.21	0.829	0.969
cel-miR-8195-3p	0.87	1.87	2.15	0.384	0.649
cel-miR-8195-5p	0	0.504	Inf	0.427	0.677
cel-miR-8196a-3p	247	1.87	0.00755	0.000548	0.00511
cel-miR-8196a-5p	0.138	0.504	3.65	0.943	1
cel-miR-8196b-3p	78	2.32	0.0298	0.00348	0.0212
cel-miR-8196b-5p	0	0	NaN	NA	NA
cel-miR-8197-3p	3.82	2	0.524	0.776	0.94
cel-miR-8197-5p	4.7	6.58	1.4	0.913	0.986
cel-miR-8198-3p	19.8	33.1	1.67	0.831	0.969
cel-miR-8198-5p	0	0.369	Inf	0.715	0.899
cel-miR-8199-3p	7.88	2.21	0.281	0.908	0.985
cel-miR-8199-5p	14.6	0	0	3.99e-05	0.000559
cel-miR-8200-3p	0.87	4.35	5	0.117	0.294
cel-miR-8200-5p	1.15	0.773	0.675	0.555	0.79
cel-miR-8201-3p	31.5	3.59	0.114	0.0303	0.107
cel-miR-8201-5p	63.6	0.32	0.00503	3.41e-06	7.53e-05
cel-miR-8202-3p	0.936	0	0	0.805	0.957
cel-miR-8202-5p	38.4	139	3.61	0.16	0.365
cel-miR-8203-3p	18.7	2.64	0.141	0.0147	0.0607
cel-miR-8203-5p	11.9	1.49	0.125	0.0118	0.0544
cel-miR-8204-3p	1.63	0.32	0.197	0.173	0.384
cel-miR-8204-5p	20.7	10.9	0.529	0.345	0.602
cel-miR-8205-3p	69.2	14.2	0.206	0.0602	0.177
cel-miR-8205-5p	6.03	0.676	0.112	0.0439	0.139
cel-miR-8206-3p	0.276	0.504	1.83	1	1
cel-miR-8206-5p	1.67	1.64	0.985	1	1
cel-miR-8207-3p	8.77	13.5	1.54	0.35	0.608
cel-miR-8207-5p	5.15	0.369	0.0716	0.0888	0.239
cel-miR-8208-3p	3.91	24.3	6.23	0.33	0.584
cel-miR-8208-5p	2.02	19.6	9.74	0.0436	0.139
cel-miR-8209-3p	2.98	4.74	1.59	0.622	0.845
cel-miR-8209-5p	4.8	1.46	0.304	0.686	0.889
cel-miR-8210-3p	2.2	2.88	1.31	0.566	0.79
cel-miR-8210-5p	11.6	108	9.36	0.0845	0.231
cel-miR-8211-3p	1.76	3.65	2.07	0.732	0.904
cel-miR-8211-5p	4.43	7.93	1.79	0.933	0.994
cel-miR-8212-3p	3.53	4.28	1.21	0.867	0.969
cel-miR-8212-5p	0	0.184	Inf	1	1
cel-miR-82-3p	1910000	1710000	0.898	1	1
cel-miR-82-5p	18	11	0.613	0.753	0.923
cel-miR-83-3p	3620	1430	0.395	0.166	0.374
cel-miR-83-5p	26.2	16.8	0.64	0.386	0.649
cel-miR-84-3p	0	169	Inf	4.88e-05	0.000624
cel-miR-84-5p	192	180000	939	5.74e-06	0.00011
cel-miR-85-3p	7.31	27700	3780	8.2e-09	5.74e-07
cel-miR-85-5p	0.936	27.1	29	0.0012	0.00971
cel-miR-86-3p	1990	356	0.179	0.0216	0.0832
cel-miR-86-5p	569000	106000	0.186	0.118	0.294
cel-miR-87-3p	169000	62100	0.366	0.0922	0.245
cel-miR-87-5p	120	8.45	0.0707	0.00405	0.0236
cel-miR-90-3p	74800	77700	1.04	0.816	0.963
cel-miR-90-5p	173	364	2.11	0.769	0.934

## Sheet: Embryo_vs_L4_collapse_technical
microRNA name	Normalized mean counts N2 embryo	Normalized mean counts N2 L4	foldChange N2 L4/ N2 E	pval	padj
cel-let-7-3p	0.474	102	215	1.96e-05	0.000193
cel-let-7-5p	138	22000	160	1.13e-39	4.79e-37
cel-lin-4-3p	15	33.4	2.23	0.168	0.358
cel-lin-4-5p	2.28	2570	1130	1.2e-26	1.02e-24
cel-lsy-6-3p	401	229	0.571	0.407	0.654
cel-lsy-6-5p	3.94	0.678	0.172	0.202	0.407
cel-miR-1018	55.8	7.76	0.139	0.0123	0.0512
cel-miR-1019-3p	53.8	8.24	0.153	0.0555	0.165
cel-miR-1019-5p	3.83	1.78	0.465	0.227	0.446
cel-miR-1020-3p	2.3	18	7.82	0.0904	0.234
cel-miR-1020-5p	2.38	44.8	18.8	0.00464	0.0241
cel-miR-1021	1.01	7.79	7.68	0.0771	0.21
cel-miR-1022-3p	10	7.29	0.726	0.88	0.992
cel-miR-1022-5p	80.6	131	1.63	0.409	0.654
cel-miR-124-3p	1150	746	0.649	0.34	0.592
cel-miR-124-5p	16.8	12.7	0.753	0.853	0.989
cel-miR-1-3p	15100	19100	1.27	0.779	0.933
cel-miR-1-5p	235	389	1.66	0.469	0.714
cel-miR-1817	2.88	134	46.4	0.000228	0.00164
cel-miR-1818	2.11	1.22	0.577	0.875	0.989
cel-miR-1819-3p	75.9	288	3.8	0.0463	0.147
cel-miR-1819-5p	0	0.533	Inf	0.575	0.784
cel-miR-1820-3p	2.34	2.97	1.27	1	1
cel-miR-1820-5p	172	236	1.38	0.953	1
cel-miR-1821-3p	25.3	69.8	2.76	0.243	0.465
cel-miR-1821-5p	0.271	1.07	3.96	0.543	0.781
cel-miR-1822-3p	54.1	56.4	1.04	0.855	0.989
cel-miR-1822-5p	157	26.5	0.168	0.0113	0.0481
cel-miR-1823-3p	168	5.78	0.0344	1.66e-05	0.000168
cel-miR-1823-5p	1.01	1.09	1.07	0.947	1
cel-miR-1824-3p	60.9	184	3.02	0.0508	0.155
cel-miR-1824-5p	4.23	20.5	4.86	0.0583	0.17
cel-miR-1828	2	0.786	0.392	0.945	1
cel-miR-1829a-3p	52.9	27.5	0.52	0.409	0.654
cel-miR-1829a-5p	157	208	1.32	0.698	0.855
cel-miR-1829b-3p	0	0	NaN	NA	NA
cel-miR-1829b-5p	104	46.2	0.444	0.19	0.39
cel-miR-1829c-3p	0	0	NaN	NA	NA
cel-miR-1829c-5p	420	368	0.876	0.579	0.784
cel-miR-1830-3p	4.21	28.7	6.83	0.0436	0.144
cel-miR-1830-5p	7.29	6.63	0.91	0.955	1
cel-miR-1832a-3p	246	54.9	0.223	0.0103	0.0454
cel-miR-1832a-5p	5.72	1.47	0.257	0.26	0.482
cel-miR-1832b-3p	24.3	9.96	0.41	0.225	0.446
cel-miR-1832b-5p	9.58	10.7	1.12	0.549	0.781
cel-miR-1833	1.26	2.18	1.73	0.596	0.792
cel-miR-2207-3p	0	0.262	Inf	0.871	0.989
cel-miR-2207-5p	2.79	0.131	0.0469	0.117	0.28
cel-miR-2208a-3p	0.787	0.262	0.333	1	1
cel-miR-2208a-5p	2.38	0.271	0.114	0.107	0.259
cel-miR-2208b-3p	1.22	4.48	3.67	0.287	0.517
cel-miR-2208b-5p	2.23	9.62	4.31	0.128	0.293
cel-miR-2209a-3p	113	26.7	0.236	0.0314	0.112
cel-miR-2209a-5p	121	15.7	0.129	0.0434	0.144
cel-miR-2209b-3p	11.3	3.82	0.34	0.15	0.33
cel-miR-2209b-5p	1.26	0	0	0.254	0.476
cel-miR-2209c-3p	8.68	3.94	0.454	0.675	0.85
cel-miR-2209c-5p	19.7	0.809	0.0411	0.0022	0.0127
cel-miR-2210-3p	7.24	8.82	1.22	0.5	0.752
cel-miR-2210-5p	2.03	24.7	12.2	0.0237	0.0884
cel-miR-2211-3p	19.7	53.2	2.7	0.151	0.332
cel-miR-2211-5p	1.42	0.533	0.375	0.755	0.911
cel-miR-2212-3p	2.68	0.962	0.359	0.392	0.641
cel-miR-2212-5p	67.2	119	1.77	0.531	0.775
cel-miR-2213-3p	0.271	4.87	18	0.0673	0.188
cel-miR-2213-5p	80	14.1	0.176	0.125	0.293
cel-miR-2215-3p	40.4	6.28	0.155	0.0465	0.147
cel-miR-2215-5p	0.948	0	0	0.231	0.449
cel-miR-2216-3p	0.787	0.664	0.844	0.873	0.989
cel-miR-2216-5p	0.812	0.935	1.15	1	1
cel-miR-2217a-3p	21.2	16.5	0.778	0.595	0.792
cel-miR-2217a-5p	0	0.262	Inf	0.871	0.989
cel-miR-2217b-1-5p	1.26	7.26	5.76	0.047	0.147
cel-miR-2217b-3p	14.6	9.42	0.648	0.584	0.788
cel-miR-2217b-5p	0.787	0	0	0.68	0.85
cel-miR-2218a-3p	8.88	6.49	0.731	0.688	0.85
cel-miR-2218a-5p	2.75	1.46	0.531	0.866	0.989
cel-miR-2218b-3p	10	1.61	0.161	0.0341	0.12
cel-miR-2218b-5p	1.26	0	0	0.254	0.476
cel-miR-2219-3p	28.8	6.66	0.231	0.0933	0.239
cel-miR-2219-5p	9.27	0.795	0.0857	0.0299	0.108
cel-miR-2220-3p	8.44	2.84	0.336	0.291	0.522
cel-miR-2220-5p	1.26	0	0	0.254	0.476
cel-miR-2221	1.01	26.9	26.5	0.00623	0.0308
cel-miR-228-3p	43	7.6	0.177	0.0674	0.188
cel-miR-228-5p	9640	10600	1.1	0.688	0.85
cel-miR-229-3p	3420	2220	0.649	0.202	0.407
cel-miR-229-5p	3840	2600	0.677	0.194	0.396
cel-miR-230-3p	233	9050	38.9	2.32e-20	8.97e-19
cel-miR-230-5p	9.95	1540	155	1.3e-15	3.06e-14
cel-miR-231-3p	1020	233	0.229	0.00842	0.0389
cel-miR-231-5p	13.1	3.24	0.247	0.108	0.259
cel-miR-232-3p	661	611	0.924	0.306	0.539
cel-miR-232-5p	29.7	202	6.8	0.0104	0.0457
cel-miR-233-3p	14300	10500	0.733	0.525	0.771
cel-miR-233-5p	21.7	8.82	0.406	0.478	0.725
cel-miR-234-3p	933	1320	1.42	0.381	0.63
cel-miR-234-5p	1.84	2.25	1.22	0.426	0.666
cel-miR-235-3p	894	1110	1.25	0.588	0.788
cel-miR-235-5p	5.55	22.4	4.03	0.248	0.472
cel-miR-236-3p	577	749	1.3	0.672	0.85
cel-miR-236-5p	19.2	5.49	0.286	0.178	0.37
cel-miR-237-3p	1.22	9.94	8.16	0.0382	0.13
cel-miR-237-5p	5.74	2640	460	2.35e-24	1.11e-22
cel-miR-238-3p	1300	7620	5.86	1.01e-06	1.13e-05
cel-miR-238-5p	13.6	12.7	0.932	0.968	1
cel-miR-239a-3p	1.22	14.8	12.2	0.0177	0.0672
cel-miR-239a-5p	53.7	1410	26.3	1.62e-08	2.16e-07
cel-miR-239b-3p	0.474	1.22	2.57	0.661	0.846
cel-miR-239b-5p	1.6	57.2	35.8	0.00494	0.025
cel-miR-2-3p	10300	8410	0.819	0.287	0.517
cel-miR-240-3p	70.5	586	8.32	0.000202	0.00148
cel-miR-240-5p	4.14	235	56.7	4.39e-06	4.79e-05
cel-miR-241-3p	2.32	398	172	3.3e-09	5.01e-08
cel-miR-241-5p	189	11300	59.7	1.49e-24	7.92e-23
cel-miR-242	17.9	35.3	1.97	0.684	0.85
cel-miR-243-3p	805	2620	3.25	0.00237	0.0134
cel-miR-243-5p	1.57	1.46	0.93	0.538	0.778
cel-miR-244-3p	4.2	4.27	1.02	0.954	1
cel-miR-244-5p	747	775	1.04	0.634	0.822
cel-miR-245-3p	176	260	1.48	0.433	0.674
cel-miR-245-5p	2.5	4.09	1.63	1	1
cel-miR-246-3p	80.9	7500	92.6	3.89e-25	2.75e-23
cel-miR-246-5p	1.57	4.47	2.84	0.133	0.301
cel-miR-247-3p	4.82	47.1	9.78	0.0252	0.093
cel-miR-247-5p	0.787	4.6	5.85	0.0602	0.174
cel-miR-248	352	2080	5.89	8.84e-05	0.000723
cel-miR-249-3p	62.7	402	6.41	0.00511	0.0255
cel-miR-249-5p	18.5	1.09	0.0589	0.004	0.021
cel-miR-250-3p	20.2	90.4	4.48	0.0994	0.248
cel-miR-250-5p	262	348	1.33	0.483	0.731
cel-miR-251	22.2	17.2	0.775	0.826	0.981
cel-miR-252-3p	2.36	1.21	0.515	1	1
cel-miR-252-5p	2130	3280	1.54	0.201	0.407
cel-miR-253-3p	6480	9590	1.48	0.122	0.29
cel-miR-253-5p	1.22	20.7	17	0.00676	0.0323
cel-miR-254-3p	2.03	2.29	1.13	1	1
cel-miR-254-5p	4.86	18.9	3.89	0.0696	0.193
cel-miR-255-3p	357	347	0.974	0.787	0.94
cel-miR-255-5p	1.22	0.393	0.323	0.697	0.855
cel-miR-256	0.271	0	0	0.68	0.85
cel-miR-259-3p	38.7	59	1.52	0.536	0.778
cel-miR-259-5p	119	266	2.23	0.268	0.495
cel-miR-2-5p	313	93.4	0.299	0.104	0.256
cel-miR-261	1.42	0.416	0.292	0.33	0.578
cel-miR-264	1.33	16.2	12.2	0.0124	0.0512
cel-miR-265	160	36.9	0.23	0.132	0.299
cel-miR-266	0.271	0	0	0.68	0.85
cel-miR-267	0	1.1	Inf	0.574	0.784
cel-miR-268	0	0.533	Inf	0.575	0.784
cel-miR-269	0	1.09	Inf	0.379	0.63
cel-miR-270	0	1.1	Inf	0.574	0.784
cel-miR-271	0	12.1	Inf	0.001	0.00645
cel-miR-272	0	1.21	Inf	0.255	0.476
cel-miR-273	0.744	1.49	2	0.893	0.993
cel-miR-2953-3p	6.72	11.2	1.67	0.344	0.592
cel-miR-2953-5p	0	5.55	Inf	0.00473	0.0242
cel-miR-34-3p	4.93	30.1	6.11	0.0792	0.214
cel-miR-34-5p	181	2780	15.4	1.62e-08	2.16e-07
cel-miR-35-3p	73500	5250	0.0715	4.43e-16	1.25e-14
cel-miR-354-3p	1.06	1.07	1.02	1	1
cel-miR-354-5p	9.02	5.55	0.615	0.606	0.802
cel-miR-355-3p	2.32	0.678	0.292	0.553	0.783
cel-miR-355-5p	137	110	0.801	0.526	0.771
cel-miR-35-5p	136	0.678	0.00499	2.37e-08	3.05e-07
cel-miR-356a	0	0	NaN	NA	NA
cel-miR-356b-3p	164	109	0.666	0.501	0.752
cel-miR-356b-5p	16.2	5.03	0.311	0.301	0.533
cel-miR-357-3p	141	3700	26.3	7.16e-13	1.27e-11
cel-miR-357-5p	0.474	10.2	21.5	0.0217	0.0814
cel-miR-358-3p	1.84	73.7	40	0.000472	0.00314
cel-miR-358-5p	5.65	219	38.7	1.59e-05	0.000165
cel-miR-359	7.08	14.4	2.03	0.508	0.757
cel-miR-360-3p	0.744	0	0	0.231	0.449
cel-miR-360-5p	11	59.3	5.37	0.158	0.341
cel-miR-36-3p	8660	301	0.0347	1.1e-15	2.75e-14
cel-miR-36-5p	549	52.2	0.095	5.14e-05	0.000465
cel-miR-37-3p	10100	289	0.0287	8.53e-17	2.59e-15
cel-miR-37-5p	925	33.3	0.036	5.69e-08	7.11e-07
cel-miR-38-3p	7340	237	0.0323	5.34e-14	1.03e-12
cel-miR-38-5p	30.3	1.49	0.0491	0.00147	0.0089
cel-miR-392-3p	0.787	5.31	6.75	0.0523	0.157
cel-miR-392-5p	0.744	4.01	5.39	0.139	0.312
cel-miR-39-3p	16400	444	0.0271	2.97e-19	1.05e-17
cel-miR-39-5p	300	3.18	0.0106	1.88e-10	3.07e-09
cel-miR-40-3p	30500	1510	0.0495	7.3e-17	2.39e-15
cel-miR-40-5p	64.5	0.131	0.00203	9.29e-07	1.07e-05
cel-miR-41-3p	3170	36.4	0.0115	5.1e-21	2.17e-19
cel-miR-41-5p	193	14.3	0.0739	4.82e-05	0.000445
cel-miR-42-3p	6290	1530	0.244	8.38e-05	0.000712
cel-miR-42-5p	917	34.8	0.0379	6.32e-08	7.68e-07
cel-miR-43-3p	2490	188	0.0753	4.97e-09	7.28e-08
cel-miR-43-5p	16.1	7.04	0.437	0.375	0.628
cel-miR-44-3p	0	0	NaN	NA	NA
cel-miR-44-5p	545	7.63	0.014	1.25e-09	1.97e-08
cel-miR-45-3p	0	0	NaN	NA	NA
cel-miR-45-5p	41.8	13.2	0.315	0.182	0.375
cel-miR-46-3p	2270	2960	1.3	0.511	0.759
cel-miR-46-5p	473	1150	2.43	0.108	0.259
cel-miR-47-3p	1710	6100	3.56	0.00168	0.0101
cel-miR-47-5p	675	3930	5.82	5.39e-05	0.000477
cel-miR-4805-3p	10.6	0.131	0.0123	0.000249	0.00177
cel-miR-4805-5p	3.15	0.271	0.0861	0.239	0.462
cel-miR-4806-3p	10.3	24.6	2.39	0.256	0.476
cel-miR-4806-5p	8.48	12	1.42	0.384	0.633
cel-miR-4807	32.2	1.09	0.034	0.000318	0.00222
cel-miR-4808-3p	15	1.89	0.126	0.0442	0.144
cel-miR-4808-5p	0.787	0.271	0.344	1	1
cel-miR-4809-3p	9.95	0.795	0.0798	0.0128	0.0515
cel-miR-4809-5p	1.73	0.271	0.156	0.347	0.595
cel-miR-4810a	3.1	0.131	0.0422	0.128	0.293
cel-miR-4810b-3p	2.91	0.271	0.0931	0.00685	0.0323
cel-miR-4810b-5p	2.3	0.678	0.295	0.128	0.293
cel-miR-4811-3p	2.05	0.673	0.329	0.833	0.986
cel-miR-4811-5p	1.01	1.09	1.07	0.947	1
cel-miR-4812-3p	0.474	1.07	2.27	0.679	0.85
cel-miR-4812-5p	44	85.3	1.94	0.364	0.617
cel-miR-4813-3p	261	33.8	0.129	0.00364	0.0196
cel-miR-4813-5p	0.744	0.416	0.558	0.548	0.781
cel-miR-4814-3p	274	263	0.958	0.973	1
cel-miR-4814-5p	6.6	1.5	0.227	0.0168	0.0654
cel-miR-4815	1.69	1.89	1.12	1	1
cel-miR-4816-3p	58.8	34.2	0.582	0.371	0.624
cel-miR-4816-5p	32.4	21.2	0.653	0.86	0.989
cel-miR-48-3p	7.67	228	29.8	1.35e-05	0.000143
cel-miR-48-5p	570	21200	37.1	1.3e-24	7.91e-23
cel-miR-4920	1.53	3.08	2.01	0.344	0.592
cel-miR-4921	1.83	0.402	0.22	0.0851	0.229
cel-miR-4922	2.05	1.33	0.651	0.893	0.993
cel-miR-4923a	23.8	4.79	0.201	0.0379	0.13
cel-miR-4923b	124	17.3	0.14	0.012	0.0506
cel-miR-4924	0	0.416	Inf	1	1
cel-miR-4925	5.39	3.11	0.578	0.343	0.592
cel-miR-4926	0.271	0.416	1.54	1	1
cel-miR-4927	4.28	1.77	0.414	0.386	0.634
cel-miR-4929	11.4	10.1	0.883	0.959	1
cel-miR-4930	2	28.8	14.4	0.00906	0.041
cel-miR-4931	39.2	5.11	0.13	0.105	0.257
cel-miR-4932	1.42	1.77	1.24	1	1
cel-miR-4933	0	0.402	Inf	0.871	0.989
cel-miR-4934	0	0.533	Inf	0.575	0.784
cel-miR-4935	3.4	47.9	14.1	0.0107	0.0459
cel-miR-4936	47	30.3	0.645	0.555	0.784
cel-miR-4937	113	146	1.29	0.576	0.784
cel-miR-4938	0	0.262	Inf	0.871	0.989
cel-miR-49-3p	3430	1270	0.37	0.0337	0.119
cel-miR-49-5p	28	8.64	0.308	0.18	0.373
cel-miR-50-3p	38.2	3.34	0.0874	0.0126	0.0512
cel-miR-50-5p	5080	3530	0.695	0.103	0.256
cel-miR-51-3p	4600	1090	0.237	0.00179	0.0106
cel-miR-51-5p	22400	6320	0.282	6.48e-05	0.000562
cel-miR-52-3p	259	84.4	0.326	0.0883	0.233
cel-miR-52-5p	30400	24200	0.795	0.208	0.417
cel-miR-53-3p	8.41	8.47	1.01	0.942	1
cel-miR-53-5p	2770	2410	0.871	0.422	0.666
cel-miR-54-3p	7500	6010	0.802	0.0982	0.247
cel-miR-54-5p	2870	467	0.163	2.93e-05	0.000283
cel-miR-55-3p	21200	14300	0.673	0.149	0.33
cel-miR-5545-3p	1.22	0.655	0.538	1	1
cel-miR-5545-5p	2.28	1.5	0.661	0.658	0.844
cel-miR-5546-3p	447	10.7	0.0239	7.4e-08	8.74e-07
cel-miR-5546-5p	1.9	1.22	0.646	0.857	0.989
cel-miR-5547-3p	0	0.524	Inf	0.379	0.63
cel-miR-5547-5p	0.744	0.402	0.54	0.844	0.989
cel-miR-5548-3p	3.69	2.42	0.655	1	1
cel-miR-5548-5p	1.69	4.84	2.86	0.295	0.528
cel-miR-5549-3p	51	10.2	0.199	0.0584	0.17
cel-miR-5549-5p	1.06	0.271	0.256	0.579	0.784
cel-miR-5550-3p	1.84	6.86	3.72	0.0893	0.233
cel-miR-5550-5p	3.44	33.7	9.79	0.0151	0.0601
cel-miR-5551-3p	3.78	3.83	1.01	0.917	1
cel-miR-5551-5p	119	343	2.89	0.0895	0.233
cel-miR-5552-3p	13.7	1.06	0.0771	0.00951	0.0425
cel-miR-5552-5p	1.8	0.131	0.0727	0.156	0.339
cel-miR-5553-3p	1.01	6.24	6.15	0.155	0.338
cel-miR-5553-5p	97.1	13.1	0.135	0.0468	0.147
cel-miR-55-5p	147	108	0.737	0.565	0.784
cel-miR-5592-3p	12.9	1220	94.2	4.85e-13	8.96e-12
cel-miR-5592-5p	8.86	1290	145	5.76e-15	1.22e-13
cel-miR-5593-3p	5.84	0.533	0.0913	0.0259	0.0949
cel-miR-5593-5p	7.49	5.51	0.736	1	1
cel-miR-5594-3p	4.03	0	0	0.00305	0.0168
cel-miR-5594-5p	0	0.271	Inf	1	1
cel-miR-5595-3p	12.3	4.75	0.386	0.609	0.804
cel-miR-5595-5p	1.53	1.59	1.04	0.746	0.904
cel-miR-56-3p	23600	17300	0.733	0.505	0.756
cel-miR-56-5p	34.7	8.84	0.254	0.0871	0.231
cel-miR-57-3p	494	85.4	0.173	0.00862	0.0394
cel-miR-57-5p	18500	15600	0.846	0.586	0.788
cel-miR-58a-3p	24000	27700	1.15	0.925	1
cel-miR-58a-5p	586	381	0.651	0.463	0.71
cel-miR-58b-3p	1.01	3.8	3.74	0.365	0.617
cel-miR-58b-5p	21.5	4.91	0.229	0.107	0.259
cel-miR-59-3p	64.4	1440	22.4	9.63e-09	1.36e-07
cel-miR-59-5p	0.474	1.89	3.98	0.281	0.513
cel-miR-60-3p	6520	9230	1.42	0.774	0.932
cel-miR-60-5p	1580	1980	1.26	0.695	0.855
cel-miR-61-3p	1330	1390	1.04	0.644	0.83
cel-miR-61-5p	293	28	0.0953	0.00131	0.00804
cel-miR-62	2390	1570	0.658	0.0513	0.156
cel-miR-63-3p	5750	13600	2.36	0.00205	0.0119
cel-miR-63-5p	256	1620	6.34	8.55e-05	0.000712
cel-miR-64-3p	0.271	0.262	0.968	1	1
cel-miR-64-5p	28300	22800	0.805	0.449	0.694
cel-miR-65-3p	18.3	11	0.602	0.563	0.784
cel-miR-65-5p	39000	33000	0.846	0.548	0.781
cel-miR-66-3p	74.8	23.9	0.319	0.168	0.358
cel-miR-66-5p	21700	21900	1.01	0.856	0.989
cel-miR-67-3p	685	572	0.836	0.518	0.764
cel-miR-67-5p	37.7	8.62	0.229	0.0972	0.246
cel-miR-70-3p	418	6220	14.9	1.65e-12	2.8e-11
cel-miR-70-5p	12.7	6.51	0.513	0.717	0.876
cel-miR-71-3p	2.86	14	4.9	0.0951	0.242
cel-miR-71-5p	19000	36500	1.92	0.0272	0.0987
cel-miR-72-3p	103	55.8	0.542	0.45	0.694
cel-miR-72-5p	21900	19700	0.899	0.537	0.778
cel-miR-73-3p	18700	8190	0.439	0.0067	0.0323
cel-miR-73-5p	65.3	3.61	0.0552	0.0011	0.00697
cel-miR-74-3p	4450	2180	0.489	0.0488	0.151
cel-miR-74-5p	25.9	2.43	0.0937	0.00315	0.0172
cel-miR-75-3p	95.5	384	4.02	0.0377	0.13
cel-miR-75-5p	148	1310	8.83	4.08e-05	0.000386
cel-miR-76-3p	378	360	0.953	0.893	0.993
cel-miR-76-5p	3.52	0.271	0.077	0.0106	0.0459
cel-miR-77-3p	8.63	5020	582	1.97e-32	4.19e-30
cel-miR-77-5p	0	741	Inf	9.86e-16	2.62e-14
cel-miR-78	333	194	0.585	0.437	0.678
cel-miR-784-3p	2.63	11.2	4.26	0.139	0.312
cel-miR-784-5p	1.26	12.8	10.2	0.0126	0.0512
cel-miR-785-3p	58.5	491	8.38	0.00113	0.00708
cel-miR-785-5p	1.57	11.6	7.4	0.0506	0.155
cel-miR-786-3p	48.8	2690	55.1	7.95e-15	1.61e-13
cel-miR-786-5p	0	1.89	Inf	0.0745	0.206
cel-miR-787-3p	85.6	25	0.292	0.0404	0.136
cel-miR-787-5p	0	0.402	Inf	0.871	0.989
cel-miR-788-3p	16.1	296	18.4	0.000197	0.00148
cel-miR-788-5p	152	600	3.94	0.0409	0.137
cel-miR-789-2-5p	33.1	108	3.26	0.176	0.368
cel-miR-789-3p	81.4	125	1.53	0.418	0.663
cel-miR-789-5p	8.48	72.3	8.52	0.0155	0.061
cel-miR-790-3p	2	1.89	0.942	1	1
cel-miR-790-5p	476	671	1.41	0.624	0.815
cel-miR-791-3p	493	1020	2.07	0.087	0.231
cel-miR-791-5p	12.3	32.3	2.63	0.287	0.517
cel-miR-792-3p	35.1	22.8	0.65	0.276	0.506
cel-miR-792-5p	3.09	2.29	0.742	0.746	0.904
cel-miR-793	284	448	1.58	0.844	0.989
cel-miR-79-3p	5400	7830	1.45	0.228	0.446
cel-miR-794-3p	0.744	1.74	2.34	0.572	0.784
cel-miR-794-5p	0	21.3	Inf	0.000528	0.00345
cel-miR-795-3p	1.26	14.8	11.8	0.00679	0.0323
cel-miR-795-5p	161	4800	29.9	3.86e-15	8.64e-14
cel-miR-79-5p	101	71.4	0.708	0.624	0.815
cel-miR-796	451	37.9	0.084	9.42e-05	0.000755
cel-miR-797-3p	0	2.44	Inf	0.0636	0.183
cel-miR-797-5p	384	2030	5.28	0.000203	0.00148
cel-miR-798	4.12	5.73	1.39	0.778	0.933
cel-miR-799	3.94	162	41	0.000127	0.000997
cel-miR-800-3p	27.4	4.04	0.147	0.058	0.17
cel-miR-800-5p	5.34	7.41	1.39	0.425	0.666
cel-miR-80-3p	25700	59300	2.3	0.00395	0.021
cel-miR-80-5p	34	98.7	2.9	0.162	0.347
cel-miR-81-3p	54300	54200	0.997	1	1
cel-miR-81-5p	9.74	4.27	0.438	0.621	0.815
cel-miR-8186-3p	1.9	2.31	1.22	0.997	1
cel-miR-8186-5p	0	0	NaN	NA	NA
cel-miR-8187-3p	0	0	NaN	NA	NA
cel-miR-8187-5p	0.474	0.804	1.7	0.892	0.993
cel-miR-8188-3p	0	0.817	Inf	0.575	0.784
cel-miR-8188-5p	0	0	NaN	NA	NA
cel-miR-8189-3p	19.1	37.5	1.97	0.396	0.645
cel-miR-8189-5p	1.33	3.68	2.77	0.426	0.666
cel-miR-8190-3p	2.82	5.08	1.8	0.89	0.993
cel-miR-8190-5p	1.57	1.5	0.956	0.969	1
cel-miR-8191-3p	1.26	1.48	1.18	0.73	0.89
cel-miR-8191-5p	147	36.3	0.246	0.172	0.363
cel-miR-8192-3p	1.22	3.5	2.87	0.368	0.621
cel-miR-8192-5p	3.47	4.12	1.19	0.918	1
cel-miR-8193-3p	1.73	2.95	1.7	0.401	0.651
cel-miR-8193-5p	1.73	6.13	3.54	0.0915	0.236
cel-miR-8194-3p	2.75	0.271	0.0985	0.0655	0.186
cel-miR-8194-5p	0.474	1.36	2.86	0.515	0.763
cel-miR-8195-3p	0.271	0.804	2.97	0.895	0.993
cel-miR-8195-5p	0.948	0.262	0.276	0.851	0.989
cel-miR-8196a-3p	54.1	3.52	0.0651	0.00015	0.00116
cel-miR-8196a-5p	0	0.533	Inf	0.575	0.784
cel-miR-8196b-3p	22.9	1.92	0.084	0.000354	0.00239
cel-miR-8196b-5p	0	0	NaN	NA	NA
cel-miR-8197-3p	1.76	2.04	1.16	0.971	1
cel-miR-8197-5p	0.271	1.21	4.47	0.544	0.781
cel-miR-8198-3p	34.3	6.89	0.201	0.126	0.293
cel-miR-8198-5p	0.474	0.817	1.73	1	1
cel-miR-8199-3p	2.34	1.23	0.526	0.35	0.598
cel-miR-8199-5p	5.97	0.271	0.0454	0.00743	0.0347
cel-miR-8200-3p	4.53	3.76	0.828	1	1
cel-miR-8200-5p	0.744	0.812	1.09	1	1
cel-miR-8201-3p	13.6	2.67	0.196	0.0467	0.147
cel-miR-8201-5p	1.29	0.547	0.425	0.272	0.5
cel-miR-8202-3p	0	0.686	Inf	0.871	0.989
cel-miR-8202-5p	18.1	67.4	3.72	0.124	0.292
cel-miR-8203-3p	2.3	0.524	0.228	0.175	0.368
cel-miR-8203-5p	0.474	0	0	0.68	0.85
cel-miR-8204-3p	1.26	2.34	1.85	0.684	0.85
cel-miR-8204-5p	9.86	3.11	0.315	0.307	0.539
cel-miR-8205-3p	19.7	9.5	0.482	0.405	0.654
cel-miR-8205-5p	2.75	0.271	0.0985	0.0655	0.186
cel-miR-8206-3p	0.787	0.262	0.333	1	1
cel-miR-8206-5p	0.744	0.533	0.716	1	1
cel-miR-8207-3p	21.9	12.6	0.574	0.636	0.822
cel-miR-8207-5p	19	2.43	0.128	0.0771	0.21
cel-miR-8208-3p	0.271	6.66	24.6	0.0169	0.0654
cel-miR-8208-5p	1.49	7.4	4.97	0.128	0.293
cel-miR-8209-3p	3.15	2.55	0.811	0.637	0.822
cel-miR-8209-5p	4.3	0.393	0.0913	0.0447	0.145
cel-miR-8210-3p	4.81	1.06	0.22	0.226	0.446
cel-miR-8210-5p	2.84	31.2	11	0.0378	0.13
cel-miR-8211-3p	1.57	2.69	1.71	0.299	0.531
cel-miR-8211-5p	3.58	4.55	1.27	0.467	0.714
cel-miR-8212-3p	0.787	3.12	3.96	0.142	0.316
cel-miR-8212-5p	0.474	1.65	3.48	0.625	0.815
cel-miR-82-3p	55200	53200	0.962	1	1
cel-miR-82-5p	5.75	5.81	1.01	0.596	0.792
cel-miR-83-3p	413	414	1	0.816	0.972
cel-miR-83-5p	10.4	5.93	0.572	0.416	0.662
cel-miR-84-3p	0.474	45.1	95.2	0.000353	0.00239
cel-miR-84-5p	89.9	9110	101	6.32e-27	6.71e-25
cel-miR-85-3p	1.96	3330	1700	7.69e-31	1.09e-28
cel-miR-85-5p	0	8.71	Inf	0.00248	0.0139
cel-miR-86-3p	284	117	0.414	0.22	0.439
cel-miR-86-5p	6890	5170	0.751	0.243	0.465
cel-miR-87-3p	7000	7100	1.01	0.899	0.995
cel-miR-87-5p	29.5	3.9	0.132	0.0174	0.0665
cel-miR-90-3p	6880	6700	0.975	0.669	0.85
cel-miR-90-5p	138	26.1	0.189	0.0526	0.157

## Sheet: Emb_vs_L4_no_collapse_technical
microRNA name	Normalized mean counts N2 embryo	Normalized mean counts N2 L4	foldChange N2 L4/ N2 E	pval	padj
cel-let-7-3p	0.56	134	240	1.51e-05	0.000161
cel-let-7-5p	240	827000	3450	1.96e-19	8.32e-17
cel-lin-4-3p	16.6	39.1	2.36	0.238	0.461
cel-lin-4-5p	5.27	9530	1810	1.4e-17	1.48e-15
cel-lsy-6-3p	919	454	0.494	0.372	0.63
cel-lsy-6-5p	5.86	0.591	0.101	0.139	0.334
cel-miR-1-3p	92800	244000	2.63	0.184	0.408
cel-miR-1-5p	710	891	1.25	0.991	1
cel-miR-1018	93	8.59	0.0923	0.0129	0.0604
cel-miR-1019-3p	58.5	11.6	0.198	0.114	0.296
cel-miR-1019-5p	5.88	1.81	0.307	0.206	0.42
cel-miR-1020-3p	3.34	23.6	7.08	0.104	0.279
cel-miR-1020-5p	2.58	94.9	36.8	0.000908	0.00665
cel-miR-1021	1.22	11.2	9.18	0.0934	0.265
cel-miR-1022-3p	12.5	8.35	0.669	1	1
cel-miR-1022-5p	134	312	2.33	0.248	0.471
cel-miR-124-3p	4980	1450	0.291	0.124	0.31
cel-miR-124-5p	32.8	22.4	0.684	0.809	0.953
cel-miR-1817	4.17	187	44.7	0.000466	0.0036
cel-miR-1818	2.87	1.41	0.492	0.618	0.831
cel-miR-1819-3p	112	497	4.43	0.0661	0.211
cel-miR-1819-5p	0	0.506	Inf	0.736	0.91
cel-miR-1820-3p	3.76	3.05	0.81	0.859	0.983
cel-miR-1820-5p	255	291	1.14	0.811	0.953
cel-miR-1821-3p	42.2	96.7	2.29	0.41	0.666
cel-miR-1821-5p	0.997	1.07	1.07	1	1
cel-miR-1822-3p	160	161	1.01	1	1
cel-miR-1822-5p	234	36	0.154	0.0223	0.0929
cel-miR-1823-3p	354	7.07	0.0199	3.42e-05	0.000346
cel-miR-1823-5p	1.22	1.22	1	0.963	1
cel-miR-1824-3p	63.6	238	3.74	0.1	0.274
cel-miR-1824-5p	4.45	26	5.84	0.0791	0.237
cel-miR-1828	2.7	0.854	0.316	0.817	0.957
cel-miR-1829a-3p	81.4	37.1	0.456	0.419	0.672
cel-miR-1829a-5p	379	577	1.52	0.61	0.826
cel-miR-1829b-3p	0	0	NaN	NA	NA
cel-miR-1829b-5p	173	57.7	0.333	0.197	0.415
cel-miR-1829c-3p	0	0	NaN	NA	NA
cel-miR-1829c-5p	811	643	0.793	0.597	0.816
cel-miR-1830-3p	5.42	36.2	6.68	0.0676	0.213
cel-miR-1830-5p	10	6.7	0.668	0.767	0.932
cel-miR-1832a-3p	407	63.4	0.156	0.0128	0.0603
cel-miR-1832a-5p	6.86	1.84	0.267	0.289	0.524
cel-miR-1832b-3p	38.2	12	0.315	0.201	0.415
cel-miR-1832b-5p	11.8	11.9	1.01	0.833	0.968
cel-miR-1833	1.18	2.22	1.87	0.692	0.894
cel-miR-2-3p	45400	51800	1.14	0.75	0.924
cel-miR-2-5p	880	193	0.22	0.105	0.279
cel-miR-2207-3p	0	0.19	Inf	1	1
cel-miR-2207-5p	3.33	0.19	0.0571	0.187	0.408
cel-miR-2208a-3p	0.625	0.19	0.304	1	1
cel-miR-2208a-5p	2.58	0.633	0.245	0.165	0.378
cel-miR-2208b-3p	3.13	5.09	1.62	0.703	0.894
cel-miR-2208b-5p	2.68	14.6	5.47	0.123	0.31
cel-miR-2209a-3p	181	36.7	0.203	0.0426	0.15
cel-miR-2209a-5p	145	19.4	0.133	0.0678	0.213
cel-miR-2209b-3p	17.8	4.12	0.232	0.0888	0.257
cel-miR-2209b-5p	2.43	0	0	0.0924	0.264
cel-miR-2209c-3p	12.6	4.49	0.357	0.531	0.773
cel-miR-2209c-5p	25.9	0.686	0.0265	0.00647	0.0348
cel-miR-2210-3p	7.37	11.8	1.61	0.58	0.803
cel-miR-2210-5p	2.45	31.5	12.9	0.0237	0.0979
cel-miR-2211-3p	23.9	70	2.93	0.207	0.421
cel-miR-2211-5p	1.68	0.506	0.302	0.698	0.894
cel-miR-2212-3p	4.05	1.09	0.269	0.425	0.672
cel-miR-2212-5p	111	173	1.56	0.702	0.894
cel-miR-2213-3p	0.332	8.1	24.4	0.062	0.201
cel-miR-2213-5p	105	17.4	0.165	0.125	0.31
cel-miR-2215-3p	43.8	9.88	0.225	0.128	0.317
cel-miR-2215-5p	1.12	0	0	0.224	0.445
cel-miR-2216-3p	1.25	0.696	0.557	1	1
cel-miR-2216-5p	1.99	0.918	0.46	0.311	0.544
cel-miR-2217a-3p	40	24.2	0.605	0.424	0.672
cel-miR-2217a-5p	0	0.285	Inf	0.736	0.91
cel-miR-2217b-1-5p	1.18	7.96	6.72	0.101	0.274
cel-miR-2217b-3p	22.5	14.1	0.628	0.535	0.773
cel-miR-2217b-5p	0.625	0	0	0.566	0.792
cel-miR-2218a-3p	12.9	8.18	0.636	0.604	0.82
cel-miR-2218a-5p	3.59	1.99	0.555	0.886	1
cel-miR-2218b-3p	14.1	2.01	0.143	0.0432	0.15
cel-miR-2218b-5p	1.81	0	0	0.145	0.345
cel-miR-2219-3p	39.9	8.73	0.219	0.0985	0.274
cel-miR-2219-5p	12.1	0.696	0.0576	0.0533	0.178
cel-miR-2220-3p	14.1	4.21	0.299	0.194	0.415
cel-miR-2220-5p	1.18	0	0	0.24	0.461
cel-miR-2221	1.22	36.2	29.5	0.00426	0.0255
cel-miR-228-3p	94.7	9.2	0.0971	0.0472	0.161
cel-miR-228-5p	98800	183000	1.86	0.277	0.512
cel-miR-229-3p	6380	3470	0.544	0.293	0.527
cel-miR-229-5p	9340	6700	0.717	0.686	0.894
cel-miR-230-3p	436	50000	115	1.76e-10	5.75e-09
cel-miR-230-5p	13.7	6400	468	2.92e-13	1.24e-11
cel-miR-231-3p	2960	371	0.125	0.00961	0.0481
cel-miR-231-5p	16.1	3.54	0.22	0.159	0.368
cel-miR-232-3p	1930	1010	0.527	0.0777	0.234
cel-miR-232-5p	47.1	268	5.69	0.0439	0.15
cel-miR-233-3p	88600	50000	0.565	0.451	0.69
cel-miR-233-5p	35	14.6	0.416	0.563	0.792
cel-miR-234-3p	2940	5580	1.9	0.364	0.624
cel-miR-234-5p	3.46	2.3	0.665	0.962	1
cel-miR-235-3p	2910	6870	2.37	0.158	0.368
cel-miR-235-5p	10.1	32.7	3.24	0.385	0.636
cel-miR-236-3p	1130	1600	1.41	0.585	0.805
cel-miR-236-5p	35.2	8.66	0.246	0.173	0.39
cel-miR-237-3p	1.45	12	8.27	0.0641	0.206
cel-miR-237-5p	9.48	12400	1300	6.15e-17	5.23e-15
cel-miR-238-3p	5370	66100	12.3	9.62e-05	0.000889
cel-miR-238-5p	16.9	17	1.01	1	1
cel-miR-239a-3p	1.45	20.4	14	0.02	0.0868
cel-miR-239a-5p	89.5	2290	25.6	1.04e-05	0.000113
cel-miR-239b-3p	0.56	1.22	2.19	0.828	0.967
cel-miR-239b-5p	1.95	81.5	41.7	0.00202	0.0134
cel-miR-240-3p	120	4530	37.8	2.13e-07	3.61e-06
cel-miR-240-5p	8.48	351	41.3	6.21e-05	0.0006
cel-miR-241-3p	3.89	839	216	6.18e-09	1.55e-07
cel-miR-241-5p	363	196000	541	1.6e-14	8.52e-13
cel-miR-242	28.6	52.2	1.83	0.667	0.872
cel-miR-243-3p	1670	6390	3.83	0.0332	0.123
cel-miR-243-5p	1.25	1.26	1	0.79	0.94
cel-miR-244-3p	8.16	4.92	0.603	0.601	0.819
cel-miR-244-5p	2300	1540	0.669	0.377	0.636
cel-miR-245-3p	379	803	2.12	0.233	0.457
cel-miR-245-5p	3.01	4.85	1.61	0.917	1
cel-miR-246-3p	140	17300	123	1.11e-10	3.92e-09
cel-miR-246-5p	4.37	7.82	1.79	0.421	0.672
cel-miR-247-3p	8.12	71.8	8.84	0.027	0.105
cel-miR-247-5p	1.25	5.31	4.25	0.199	0.415
cel-miR-248	736	6960	9.45	0.0006	0.00456
cel-miR-249-3p	98.9	559	5.65	0.0329	0.123
cel-miR-249-5p	22.6	1.13	0.0499	0.0112	0.0535
cel-miR-250-3p	35.7	120	3.36	0.2	0.415
cel-miR-250-5p	676	808	1.19	0.7	0.894
cel-miR-251	28.8	25.5	0.886	0.998	1
cel-miR-252-3p	1.87	1.68	0.894	1	1
cel-miR-252-5p	17600	38900	2.21	0.159	0.368
cel-miR-253-3p	11700	17700	1.51	0.542	0.781
cel-miR-253-5p	1.45	30.2	20.8	0.00576	0.0328
cel-miR-254-3p	3.01	3.02	1	0.991	1
cel-miR-254-5p	6.17	22.4	3.63	0.164	0.377
cel-miR-255-3p	843	836	0.991	1	1
cel-miR-255-5p	1.45	0.285	0.196	0.593	0.813
cel-miR-256	0.332	0	0	0.566	0.792
cel-miR-259-3p	75.2	93.4	1.24	0.794	0.94
cel-miR-259-5p	190	478	2.51	0.284	0.517
cel-miR-261	2.24	0.401	0.179	0.237	0.461
cel-miR-264	1.29	20.5	15.9	0.0197	0.0865
cel-miR-265	160	49.4	0.308	0.22	0.442
cel-miR-266	0.332	0	0	0.566	0.792
cel-miR-267	0	1.44	Inf	0.442	0.685
cel-miR-268	0	0.506	Inf	0.736	0.91
cel-miR-269	0	1.45	Inf	0.352	0.606
cel-miR-270	0	1.12	Inf	0.666	0.872
cel-miR-271	0	14.2	Inf	0.00313	0.0196
cel-miR-272	0	1.68	Inf	0.279	0.513
cel-miR-273	0.892	1.64	1.83	0.944	1
cel-miR-2953-3p	6.45	14.8	2.3	0.389	0.637
cel-miR-2953-5p	0	5.48	Inf	0.0219	0.0922
cel-miR-34-3p	6.44	42.7	6.63	0.0764	0.232
cel-miR-34-5p	322	9460	29.4	1.8e-06	2.25e-05
cel-miR-35-3p	2680000	18900	0.00705	3.97e-08	7.67e-07
cel-miR-35-5p	230	0.591	0.00257	6.3e-07	8.93e-06
cel-miR-354-3p	2.21	1.14	0.516	0.794	0.94
cel-miR-354-5p	14.9	8.11	0.545	0.571	0.794
cel-miR-355-3p	2.14	0.781	0.365	0.726	0.91
cel-miR-355-5p	249	166	0.665	0.423	0.672
cel-miR-356a	0	0	NaN	NA	NA
cel-miR-356b-3p	324	220	0.679	0.534	0.773
cel-miR-356b-5p	19.6	5.37	0.274	0.37	0.629
cel-miR-357-3p	220	15200	68.9	5.28e-09	1.4e-07
cel-miR-357-5p	0.56	12.5	22.3	0.025	0.101
cel-miR-358-3p	4.08	171	41.8	0.000189	0.00158
cel-miR-358-5p	9	649	72	1.3e-06	1.68e-05
cel-miR-359	12.2	20.6	1.68	0.645	0.859
cel-miR-36-3p	62400	1200	0.0193	4.03e-06	4.63e-05
cel-miR-36-5p	2040	104	0.0508	7.62e-05	0.000719
cel-miR-360-3p	1.45	0	0	0.107	0.282
cel-miR-360-5p	16.6	85.9	5.16	0.122	0.31
cel-miR-37-3p	72100	821	0.0114	5.34e-07	7.83e-06
cel-miR-37-5p	2820	47.3	0.0168	2.17e-06	2.64e-05
cel-miR-38-3p	63200	392	0.0062	1.24e-08	2.63e-07
cel-miR-38-5p	48.8	1.37	0.0281	0.00335	0.0206
cel-miR-39-3p	237000	1830	0.00771	1.28e-07	2.37e-06
cel-miR-39-5p	604	3.13	0.00518	1.16e-08	2.63e-07
cel-miR-392-3p	0.625	7.29	11.7	0.0599	0.197
cel-miR-392-5p	0.892	4.51	5.06	0.228	0.45
cel-miR-40-3p	831000	9740	0.0117	1.05e-06	1.44e-05
cel-miR-40-5p	113	0.0949	0.000841	9.29e-06	0.000104
cel-miR-41-3p	5210	46.3	0.00887	8.97e-10	2.72e-08
cel-miR-41-5p	484	20.9	0.0431	4.88e-05	0.000483
cel-miR-42-3p	25800	7840	0.304	0.138	0.333
cel-miR-42-5p	2730	44.3	0.0162	1.12e-06	1.49e-05
cel-miR-43-3p	5950	315	0.053	2.72e-05	0.000282
cel-miR-43-5p	22.5	7.62	0.338	0.309	0.544
cel-miR-44-3p	0	0	NaN	NA	NA
cel-miR-44-5p	1490	13.5	0.00908	2.88e-07	4.47e-06
cel-miR-45-3p	0	0	NaN	NA	NA
cel-miR-45-5p	72.9	19.3	0.264	0.194	0.415
cel-miR-46-3p	7040	10700	1.51	0.553	0.788
cel-miR-46-5p	755	1820	2.41	0.243	0.463
cel-miR-47-3p	3700	15900	4.3	0.029	0.111
cel-miR-47-5p	1470	10900	7.44	0.00288	0.0189
cel-miR-48-3p	8.13	699	85.9	2.44e-07	3.98e-06
cel-miR-48-5p	1530	780000	508	3.35e-14	1.58e-12
cel-miR-4805-3p	15	0.0949	0.00631	0.000862	0.00643
cel-miR-4805-5p	2.5	0.316	0.127	0.252	0.475
cel-miR-4806-3p	19.2	32	1.67	0.498	0.748
cel-miR-4806-5p	16	17.6	1.1	0.724	0.91
cel-miR-4807	59.5	1.8	0.0302	0.000958	0.0069
cel-miR-4808-3p	27.8	2.6	0.0935	0.0366	0.132
cel-miR-4808-5p	0.625	0.316	0.506	1	1
cel-miR-4809-3p	14.2	0.696	0.0489	0.016	0.0726
cel-miR-4809-5p	2.37	0.316	0.134	0.241	0.461
cel-miR-4810a	6.52	0.19	0.0291	0.072	0.222
cel-miR-4810b-3p	5.54	0.316	0.0571	0.00609	0.0336
cel-miR-4810b-5p	3.78	0.993	0.263	0.119	0.306
cel-miR-4811-3p	3.06	0.728	0.238	0.429	0.675
cel-miR-4811-5p	1.22	1.22	1	0.963	1
cel-miR-4812-3p	0.56	1.65	2.94	0.545	0.782
cel-miR-4812-5p	67.4	132	1.96	0.471	0.713
cel-miR-4813-3p	493	41.8	0.0848	0.00828	0.0429
cel-miR-4813-5p	0.892	0.401	0.45	0.534	0.773
cel-miR-4814-3p	430	370	0.861	0.754	0.926
cel-miR-4814-5p	10.3	1.98	0.193	0.0246	0.101
cel-miR-4815	2.57	2.09	0.813	1	1
cel-miR-4816-3p	126	48.1	0.382	0.213	0.432
cel-miR-4816-5p	59.1	28.2	0.478	0.691	0.894
cel-miR-49-3p	43900	6600	0.15	0.0367	0.132
cel-miR-49-5p	44.8	11.9	0.266	0.2	0.415
cel-miR-4920	1.52	3.01	1.98	0.519	0.771
cel-miR-4921	2.22	0.411	0.185	0.12	0.306
cel-miR-4922	1.81	1.26	0.694	1	1
cel-miR-4923a	36.7	4.67	0.127	0.0262	0.104
cel-miR-4923b	247	23	0.0932	0.00976	0.0482
cel-miR-4924	0	0.401	Inf	1	1
cel-miR-4925	9.66	3.99	0.413	0.233	0.457
cel-miR-4926	0.332	0.401	1.21	0.972	1
cel-miR-4927	5.11	1.58	0.31	0.341	0.589
cel-miR-4929	16	11.9	0.743	0.766	0.932
cel-miR-4930	2.08	35.7	17.2	0.00856	0.0438
cel-miR-4931	55.2	7.48	0.135	0.109	0.285
cel-miR-4932	1.68	1.82	1.08	1	1
cel-miR-4933	0	0.411	Inf	1	1
cel-miR-4934	0	0.823	Inf	0.528	0.773
cel-miR-4935	5.05	57.7	11.4	0.0185	0.0825
cel-miR-4936	90.9	50.5	0.555	0.385	0.636
cel-miR-4937	173	191	1.1	1	1
cel-miR-4938	0	0.19	Inf	1	1
cel-miR-50-3p	68.3	4.61	0.0675	0.0328	0.123
cel-miR-50-5p	39100	11600	0.297	0.0134	0.061
cel-miR-51-3p	16800	1940	0.116	0.00646	0.0348
cel-miR-51-5p	138000	45000	0.325	0.191	0.412
cel-miR-52-3p	412	137	0.333	0.201	0.415
cel-miR-52-5p	124000	125000	1.01	1	1
cel-miR-53-3p	12	9.82	0.816	0.931	1
cel-miR-53-5p	5210	5160	0.991	0.86	0.983
cel-miR-54-3p	51200	16500	0.323	0.0204	0.0875
cel-miR-54-5p	6690	789	0.118	0.00183	0.0126
cel-miR-55-3p	207000	259000	1.25	0.614	0.829
cel-miR-55-5p	255	141	0.553	0.402	0.655
cel-miR-5545-3p	1.45	0.664	0.458	1	1
cel-miR-5545-5p	3.03	1.53	0.505	0.517	0.771
cel-miR-5546-3p	922	14	0.0152	2.82e-06	3.33e-05
cel-miR-5546-5p	2.24	1.09	0.486	0.791	0.94
cel-miR-5547-3p	0	0.474	Inf	0.378	0.636
cel-miR-5547-5p	1.22	0.728	0.595	0.647	0.859
cel-miR-5548-3p	4.41	2.33	0.528	0.785	0.94
cel-miR-5548-5p	2.34	6.29	2.68	0.458	0.697
cel-miR-5549-3p	68.7	11.9	0.173	0.132	0.323
cel-miR-5549-5p	0.957	0.633	0.661	0.84	0.97
cel-miR-5550-3p	2.21	7.64	3.46	0.222	0.443
cel-miR-5550-5p	3.83	43.1	11.3	0.0186	0.0825
cel-miR-5551-3p	3.55	3.74	1.05	1	1
cel-miR-5551-5p	223	727	3.25	0.134	0.326
cel-miR-5552-3p	19.5	1.17	0.0601	0.0283	0.11
cel-miR-5552-5p	2.18	0.0949	0.0435	0.101	0.274
cel-miR-5553-3p	1.22	8.9	7.27	0.157	0.368
cel-miR-5553-5p	127	18.3	0.144	0.0762	0.232
cel-miR-5592-3p	22.2	1760	79.3	2.62e-08	5.29e-07
cel-miR-5592-5p	11.9	1730	146	1.34e-09	3.79e-08
cel-miR-5593-3p	7.33	0.506	0.0691	0.0383	0.137
cel-miR-5593-5p	8.96	8.54	0.953	0.998	1
cel-miR-5594-3p	5.08	0	0	0.00819	0.0429
cel-miR-5594-5p	0	0.316	Inf	1	1
cel-miR-5595-3p	14.1	5.39	0.384	0.462	0.701
cel-miR-5595-5p	2.08	1.35	0.65	1	1
cel-miR-56-3p	408000	448000	1.1	1	1
cel-miR-56-5p	56.9	10.5	0.184	0.0721	0.222
cel-miR-57-3p	1340	123	0.0917	0.00525	0.0306
cel-miR-57-5p	208000	135000	0.649	0.45	0.69
cel-miR-58a-3p	199000	266000	1.33	0.629	0.843
cel-miR-58a-5p	953	577	0.605	0.45	0.69
cel-miR-58b-3p	1.56	5.97	3.84	0.367	0.626
cel-miR-58b-5p	45.6	5.49	0.12	0.0557	0.185
cel-miR-59-3p	113	4650	41	1.81e-07	3.21e-06
cel-miR-59-5p	0.56	2.6	4.64	0.306	0.543
cel-miR-60-3p	17600	20500	1.17	0.987	1
cel-miR-60-5p	2190	2710	1.23	0.987	1
cel-miR-61-3p	2710	9860	3.63	0.0254	0.102
cel-miR-61-5p	627	35.7	0.0569	0.00384	0.0233
cel-miR-62	5730	3640	0.635	0.187	0.408
cel-miR-63-3p	20100	72400	3.6	0.0507	0.171
cel-miR-63-5p	474	3250	6.86	0.00307	0.0195
cel-miR-64-3p	0.332	0.19	0.571	1	1
cel-miR-64-5p	177000	272000	1.54	0.44	0.685
cel-miR-65-3p	39.3	18.3	0.465	0.439	0.685
cel-miR-65-5p	272000	462000	1.7	0.386	0.636
cel-miR-66-3p	126	30.7	0.243	0.216	0.436
cel-miR-66-5p	277000	461000	1.66	0.307	0.543
cel-miR-67-3p	1440	1760	1.22	0.775	0.936
cel-miR-67-5p	67.1	13	0.193	0.103	0.278
cel-miR-70-3p	1580	51500	32.7	2.95e-07	4.47e-06
cel-miR-70-5p	15.3	7.1	0.463	0.698	0.894
cel-miR-71-3p	4.26	18.8	4.41	0.185	0.408
cel-miR-71-5p	67300	279000	4.14	0.0364	0.132
cel-miR-72-3p	182	80.4	0.443	0.389	0.637
cel-miR-72-5p	357000	316000	0.886	0.585	0.805
cel-miR-73-3p	514000	169000	0.328	0.0976	0.274
cel-miR-73-5p	104	4.18	0.0401	0.00303	0.0195
cel-miR-74-3p	36900	16500	0.448	0.257	0.48
cel-miR-74-5p	43.7	3.22	0.0737	0.00517	0.0305
cel-miR-75-3p	247	1730	7.02	0.00579	0.0328
cel-miR-75-5p	241	2160	8.97	0.0019	0.0128
cel-miR-76-3p	1330	1030	0.769	0.792	0.94
cel-miR-76-5p	5.89	0.633	0.107	0.0214	0.0908
cel-miR-77-3p	13.5	31400	2320	5.87e-19	1.25e-16
cel-miR-77-5p	0	2280	Inf	4.87e-16	3.45e-14
cel-miR-78	734	356	0.485	0.383	0.636
cel-miR-784-3p	3.46	12.1	3.49	0.297	0.529
cel-miR-784-5p	1.18	20.8	17.5	0.0111	0.0535
cel-miR-785-3p	112	1750	15.6	0.000112	0.00101
cel-miR-785-5p	1.25	11.2	8.99	0.0826	0.246
cel-miR-786-3p	94.2	18700	198	6.09e-12	2.35e-10
cel-miR-786-5p	0	1.69	Inf	0.187	0.408
cel-miR-787-3p	142	43.6	0.307	0.0925	0.264
cel-miR-787-5p	0	0.728	Inf	0.736	0.91
cel-miR-788-3p	22.4	553	24.6	0.000243	0.00199
cel-miR-788-5p	325	1020	3.14	0.199	0.415
cel-miR-789-2-5p	52.8	156	2.96	0.265	0.493
cel-miR-789-3p	204	262	1.28	0.651	0.862
cel-miR-789-5p	9.75	104	10.7	0.0131	0.0604
cel-miR-79-3p	47900	108000	2.25	0.185	0.408
cel-miR-79-5p	221	143	0.646	0.57	0.794
cel-miR-790-3p	3.03	1.78	0.588	0.834	0.968
cel-miR-790-5p	856	1060	1.24	0.867	0.988
cel-miR-791-3p	850	1710	2.01	0.291	0.527
cel-miR-791-5p	17.5	75.2	4.31	0.124	0.31
cel-miR-792-3p	70.6	28	0.397	0.1	0.274
cel-miR-792-5p	3.41	2.9	0.853	0.777	0.936
cel-miR-793	1060	1290	1.23	0.733	0.91
cel-miR-794-3p	0.892	1.6	1.8	0.836	0.968
cel-miR-794-5p	0	31.8	Inf	0.000401	0.00316
cel-miR-795-3p	1.81	25.6	14.1	0.00956	0.0481
cel-miR-795-5p	252	15600	62.1	1.18e-08	2.63e-07
cel-miR-796	1100	60	0.0548	0.000368	0.00295
cel-miR-797-3p	0	3.44	Inf	0.0839	0.248
cel-miR-797-5p	831	6670	8.03	0.00162	0.0113
cel-miR-798	4.55	9.87	2.17	0.564	0.792
cel-miR-799	6.09	287	47.1	0.000157	0.00133
cel-miR-80-3p	212000	1440000	6.76	0.0112	0.0535
cel-miR-80-5p	51.2	134	2.62	0.257	0.48
cel-miR-800-3p	30.4	5.59	0.184	0.0879	0.257
cel-miR-800-5p	10.2	7.92	0.775	0.958	1
cel-miR-81-3p	786000	1820000	2.32	0.252	0.475
cel-miR-81-5p	13.6	5.19	0.382	0.416	0.672
cel-miR-8186-3p	2.24	2.62	1.17	1	1
cel-miR-8186-5p	0	0	NaN	NA	NA
cel-miR-8187-3p	0	0	NaN	NA	NA
cel-miR-8187-5p	0.56	1.14	2.04	0.845	0.973
cel-miR-8188-3p	0	0.813	Inf	0.736	0.91
cel-miR-8188-5p	0	0	NaN	NA	NA
cel-miR-8189-3p	28.5	52.1	1.83	0.525	0.773
cel-miR-8189-5p	1.29	4.76	3.69	0.385	0.636
cel-miR-8190-3p	3.41	5.04	1.48	1	1
cel-miR-8190-5p	1.25	1.53	1.22	1	1
cel-miR-8191-3p	1.18	1.41	1.19	0.931	1
cel-miR-8191-5p	355	52.3	0.147	0.0614	0.201
cel-miR-8192-3p	1.45	4.55	3.13	0.425	0.672
cel-miR-8192-5p	5.3	4.31	0.813	0.93	1
cel-miR-8193-3p	1.74	3.12	1.79	0.534	0.773
cel-miR-8193-5p	1.74	6.3	3.61	0.205	0.42
cel-miR-8194-3p	2.97	0.316	0.107	0.1	0.274
cel-miR-8194-5p	0.56	1.28	2.28	0.655	0.865
cel-miR-8195-3p	0.332	1.23	3.71	0.777	0.936
cel-miR-8195-5p	1.12	0.19	0.17	0.76	0.929
cel-miR-8196a-3p	111	3.81	0.0342	0.000127	0.00112
cel-miR-8196a-5p	0	0.823	Inf	0.528	0.773
cel-miR-8196b-3p	35.9	2.6	0.0723	0.00128	0.00906
cel-miR-8196b-5p	0	0	NaN	NA	NA
cel-miR-8197-3p	2.12	2.35	1.11	0.956	1
cel-miR-8197-5p	0.332	1.19	3.59	0.711	0.902
cel-miR-8198-3p	57.3	8.72	0.152	0.178	0.401
cel-miR-8198-5p	0.56	0.908	1.62	1	1
cel-miR-8199-3p	3.14	1.21	0.387	0.295	0.529
cel-miR-8199-5p	10.5	0.316	0.0302	0.00694	0.0369
cel-miR-82-3p	851000	1290000	1.52	0.645	0.859
cel-miR-82-5p	9.55	7.36	0.771	0.45	0.69
cel-miR-8200-3p	5.37	3.81	0.709	0.988	1
cel-miR-8200-5p	0.892	1.58	1.77	1	1
cel-miR-8201-3p	18.4	2.87	0.156	0.068	0.213
cel-miR-8201-5p	1.56	0.496	0.319	0.281	0.514
cel-miR-8202-3p	0	1.03	Inf	0.69	0.894
cel-miR-8202-5p	25.2	88.9	3.52	0.189	0.41
cel-miR-8203-3p	2.78	0.474	0.171	0.239	0.461
cel-miR-8203-5p	0.56	0	0	0.566	0.792
cel-miR-8204-3p	1.18	2.33	1.97	0.796	0.94
cel-miR-8204-5p	16.4	5.52	0.337	0.335	0.582
cel-miR-8205-3p	30.6	12.1	0.396	0.318	0.554
cel-miR-8205-5p	5.11	0.316	0.0619	0.039	0.138
cel-miR-8206-3p	0.625	0.19	0.304	1	1
cel-miR-8206-5p	0.892	0.823	0.922	1	1
cel-miR-8207-3p	24.4	14	0.573	0.665	0.872
cel-miR-8207-5p	18.3	2.72	0.149	0.0884	0.257
cel-miR-8208-3p	0.332	7.82	23.5	0.0434	0.15
cel-miR-8208-5p	1.78	9.11	5.11	0.171	0.39
cel-miR-8209-3p	3.75	2.57	0.687	1	1
cel-miR-8209-5p	4.86	0.474	0.0977	0.134	0.326
cel-miR-8210-3p	6.59	1.39	0.211	0.311	0.544
cel-miR-8210-5p	4.56	48.2	10.6	0.0292	0.111
cel-miR-8211-3p	2.5	3.28	1.31	0.715	0.904
cel-miR-8211-5p	3.33	5.72	1.72	0.552	0.788
cel-miR-8212-3p	0.625	4.57	7.31	0.152	0.36
cel-miR-8212-5p	0.56	1.62	2.89	0.761	0.929
cel-miR-83-3p	761	746	0.981	1	1
cel-miR-83-5p	17.5	8.08	0.463	0.44	0.685
cel-miR-84-3p	0.56	64.7	116	0.000151	0.00131
cel-miR-84-5p	156	108000	695	1.39e-15	8.45e-14
cel-miR-85-3p	3.57	9820	2750	3.28e-18	4.65e-16
cel-miR-85-5p	0	10.8	Inf	0.00597	0.0334
cel-miR-86-3p	567	175	0.309	0.151	0.359
cel-miR-86-5p	150000	234000	1.57	0.517	0.771
cel-miR-87-3p	20400	23800	1.17	0.857	0.983
cel-miR-87-5p	44.1	5.36	0.121	0.0265	0.104
cel-miR-90-3p	29900	45700	1.53	0.494	0.744
cel-miR-90-5p	229	36.1	0.158	0.106	0.279

## Sheet: Embryo_vs_L4_no_UMI
microRNA name	Normalized mean counts N2 embryo	Normalized mean counts N2 L4	foldChange N2 L4/ N2 E	pval	padj
cel-let-7-3p	1.19	140	117	1.65e-07	4.08e-06
cel-let-7-5p	55.4	422000	7620	4.8e-09	4.03e-07
cel-lin-4-3p	33.4	25.9	0.776	0.828	0.931
cel-lin-4-5p	5.62	1030	183	1.18e-07	3.31e-06
cel-lsy-6-3p	699	105	0.151	0.00525	0.0275
cel-lsy-6-5p	12.1	0.55	0.0454	0.00769	0.037
cel-miR-1-3p	18200	79500	4.36	0.164	0.328
cel-miR-1-5p	129	622	4.8	0.0187	0.0711
cel-miR-1018	5.99	0.789	0.132	0.0752	0.185
cel-miR-1019-3p	428	15.6	0.0365	0.000151	0.00144
cel-miR-1019-5p	13.3	1.41	0.106	0.019	0.0718
cel-miR-1020-3p	1.75	8.92	5.09	0.167	0.33
cel-miR-1020-5p	4.3	3.19	0.741	0.64	0.807
cel-miR-1021	39.7	147	3.71	0.0818	0.197
cel-miR-1022-3p	26.9	9.6	0.357	0.268	0.454
cel-miR-1022-5p	12.2	85.1	6.99	0.0174	0.0681
cel-miR-124-3p	424	270	0.636	0.498	0.693
cel-miR-124-5p	3.21	23.7	7.39	0.00513	0.0272
cel-miR-1817	6.19	43.8	7.08	0.00693	0.0344
cel-miR-1818	51.8	3	0.058	0.00121	0.00888
cel-miR-1819-3p	107	543	5.08	0.036	0.109
cel-miR-1819-5p	3.6	0	0	0.0486	0.136
cel-miR-1820-3p	1.79	0.197	0.11	0.291	0.483
cel-miR-1820-5p	193	170	0.884	0.732	0.871
cel-miR-1821-3p	6.28	8.32	1.33	0.891	0.962
cel-miR-1821-5p	0	0	NaN	NA	NA
cel-miR-1822-3p	39.6	30.7	0.776	0.714	0.857
cel-miR-1822-5p	80.6	22.7	0.282	0.147	0.298
cel-miR-1823-3p	205	14.9	0.0727	0.00135	0.00972
cel-miR-1823-5p	1.42	0	0	0.0859	0.201
cel-miR-1824-3p	22.8	12.7	0.559	0.984	1
cel-miR-1824-5p	14.9	23.9	1.61	0.392	0.595
cel-miR-1828	1.45	7.48	5.17	0.127	0.271
cel-miR-1829a-3p	31.6	24.4	0.772	0.692	0.836
cel-miR-1829a-5p	173	80	0.463	0.202	0.369
cel-miR-1829b-3p	0	0	NaN	NA	NA
cel-miR-1829b-5p	65.6	13.2	0.202	0.0344	0.107
cel-miR-1829c-3p	0	0	NaN	NA	NA
cel-miR-1829c-5p	421	292	0.693	0.471	0.664
cel-miR-1830-3p	2.01	29	14.4	0.00384	0.0212
cel-miR-1830-5p	12.8	3.58	0.279	0.184	0.354
cel-miR-1832a-3p	289	47.6	0.165	0.0289	0.0933
cel-miR-1832a-5p	22.2	6.67	0.3	0.112	0.245
cel-miR-1832b-3p	18	7.61	0.422	0.261	0.451
cel-miR-1832b-5p	20.5	6.31	0.308	0.16	0.323
cel-miR-1833	2.02	0.705	0.348	0.3	0.493
cel-miR-2-3p	12100	8640	0.713	0.621	0.797
cel-miR-2-5p	133	117	0.879	0.593	0.773
cel-miR-2207-3p	4.19	2.11	0.504	0.588	0.77
cel-miR-2207-5p	0.883	0	0	0.205	0.369
cel-miR-2208a-3p	7.07	0.592	0.0837	0.198	0.369
cel-miR-2208a-5p	7.51	1.18	0.158	0.244	0.427
cel-miR-2208b-3p	0.576	0.592	1.03	1	1
cel-miR-2208b-5p	3.83	12.7	3.32	0.0585	0.153
cel-miR-2209a-3p	5.12	6.12	1.2	0.75	0.875
cel-miR-2209a-5p	249	37.4	0.15	0.055	0.149
cel-miR-2209b-3p	34.2	2.24	0.0655	0.00189	0.0116
cel-miR-2209b-5p	7.03	0.55	0.0781	0.0278	0.0917
cel-miR-2209c-3p	5.72	0.789	0.138	0.085	0.201
cel-miR-2209c-5p	1.7	0.986	0.579	0.839	0.937
cel-miR-2210-3p	30.4	20.2	0.665	0.957	0.997
cel-miR-2210-5p	4.26	7	1.65	0.274	0.461
cel-miR-2211-3p	29.3	145	4.95	0.0274	0.0912
cel-miR-2211-5p	4.97	9.84	1.98	0.58	0.767
cel-miR-2212-3p	4.82	0	0	0.0294	0.094
cel-miR-2212-5p	0.576	9.34	16.2	0.00789	0.0375
cel-miR-2213-3p	0	14.7	Inf	0.000347	0.00297
cel-miR-2213-5p	178	38.1	0.214	0.0599	0.156
cel-miR-2215-3p	308	42.4	0.138	0.00665	0.0336
cel-miR-2215-5p	1.7	0	0	0.0637	0.164
cel-miR-2216-3p	0.883	39.2	44.4	0.000234	0.00213
cel-miR-2216-5p	4.65	1.9	0.41	0.203	0.369
cel-miR-2217a-3p	1.81	10.1	5.6	0.0182	0.0701
cel-miR-2217a-5p	0.294	0	0	0.917	0.98
cel-miR-2217b-1-5p	3.66	6.05	1.65	0.304	0.496
cel-miR-2217b-3p	14.1	5.31	0.376	0.625	0.797
cel-miR-2217b-5p	0	0	NaN	NA	NA
cel-miR-2218a-3p	7.33	0	0	0.00163	0.0109
cel-miR-2218a-5p	7.49	2.9	0.388	0.398	0.599
cel-miR-2218b-3p	0.294	0.846	2.88	0.755	0.875
cel-miR-2218b-5p	0.294	0	0	0.917	0.98
cel-miR-2219-3p	37.6	13.8	0.368	0.331	0.525
cel-miR-2219-5p	1.76	3.02	1.72	0.871	0.958
cel-miR-2220-3p	4.36	0.197	0.0452	0.0309	0.0982
cel-miR-2220-5p	3.22	0.944	0.293	0.298	0.492
cel-miR-2221	10.4	19.7	1.9	0.078	0.191
cel-miR-228-3p	2.63	6.39	2.43	0.362	0.566
cel-miR-228-5p	5120	6060	1.18	0.812	0.921
cel-miR-229-3p	1370	6490	4.73	0.0816	0.197
cel-miR-229-5p	3860	1270	0.329	0.132	0.279
cel-miR-230-3p	90.7	14300	157	3.91e-07	8.2e-06
cel-miR-230-5p	25.3	16200	641	9.31e-10	9.75e-08
cel-miR-231-3p	555	63.9	0.115	0.00864	0.039
cel-miR-231-5p	4.41	1.54	0.349	0.46	0.66
cel-miR-232-3p	236	202	0.856	0.956	0.997
cel-miR-232-5p	10.3	73.3	7.11	0.00866	0.039
cel-miR-233-3p	24900	11400	0.457	0.332	0.526
cel-miR-233-5p	12.1	3.76	0.312	0.193	0.368
cel-miR-234-3p	1350	1140	0.84	0.929	0.98
cel-miR-234-5p	14.3	4.79	0.335	0.205	0.369
cel-miR-235-3p	501	1820	3.63	0.0336	0.105
cel-miR-235-5p	1.15	0.902	0.783	0.875	0.96
cel-miR-236-3p	272	227	0.833	0.925	0.98
cel-miR-236-5p	7.7	7.27	0.944	0.755	0.875
cel-miR-237-3p	8.09	11.1	1.37	0.68	0.834
cel-miR-237-5p	7.63	1450	189	1.43e-07	3.75e-06
cel-miR-238-3p	345	13600	39.4	1.46e-05	0.000197
cel-miR-238-5p	10.4	13.1	1.26	0.616	0.797
cel-miR-239a-3p	0	1.25	Inf	0.205	0.369
cel-miR-239a-5p	17.9	1470	81.9	1.88e-06	3.03e-05
cel-miR-239b-3p	0	0.789	Inf	0.172	0.335
cel-miR-239b-5p	1.14	16.5	14.5	0.00698	0.0344
cel-miR-240-3p	17.3	442	25.6	4.19e-05	0.000517
cel-miR-240-5p	5.23	147	28.2	4.5e-05	0.000524
cel-miR-241-3p	2.61	285	109	1.8e-07	4.08e-06
cel-miR-241-5p	131	97600	744	1.16e-08	6.97e-07
cel-miR-242	7.09	8.96	1.26	0.912	0.98
cel-miR-243-3p	599	2560	4.28	0.0658	0.165
cel-miR-243-5p	0	2.3	Inf	0.0719	0.179
cel-miR-244-3p	3.59	0.197	0.0549	0.14	0.29
cel-miR-244-5p	157	240	1.53	0.679	0.834
cel-miR-245-3p	52.1	310	5.95	0.00942	0.0415
cel-miR-245-5p	0.87	0	0	0.203	0.369
cel-miR-246-3p	89.8	28000	312	2.52e-08	1.02e-06
cel-miR-246-5p	0.846	2.14	2.54	0.667	0.832
cel-miR-247-3p	4.13	19.4	4.71	0.0358	0.109
cel-miR-247-5p	3.81	12.5	3.28	0.19	0.364
cel-miR-248	200	503	2.52	0.264	0.451
cel-miR-249-3p	43.6	625	14.3	0.00185	0.0116
cel-miR-249-5p	12.4	2.66	0.215	0.167	0.33
cel-miR-250-3p	14.6	25.4	1.74	0.465	0.663
cel-miR-250-5p	42.3	48.8	1.16	0.834	0.934
cel-miR-251	15.6	6.22	0.398	0.365	0.566
cel-miR-252-3p	2.54	0.352	0.139	0.0978	0.218
cel-miR-252-5p	616	15100	24.5	0.000558	0.00442
cel-miR-253-3p	7270	8660	1.19	0.649	0.817
cel-miR-253-5p	3.08	8.46	2.75	0.0657	0.165
cel-miR-254-3p	4.5	0.197	0.0439	0.0567	0.151
cel-miR-254-5p	6.29	5.76	0.916	0.743	0.875
cel-miR-255-3p	882	1330	1.51	0.775	0.892
cel-miR-255-5p	1.13	0.197	0.175	0.359	0.565
cel-miR-256	4.55	0.352	0.0773	0.113	0.245
cel-miR-259-3p	16	97.8	6.11	0.0195	0.0728
cel-miR-259-5p	366	2240	6.11	0.00818	0.0377
cel-miR-261	1.49	0.197	0.133	0.406	0.605
cel-miR-264	0.564	8.53	15.1	0.0178	0.0689
cel-miR-265	1860	328	0.176	0.0174	0.0681
cel-miR-266	6.13	0.197	0.0322	0.0737	0.183
cel-miR-267	4.2	0.592	0.141	0.264	0.451
cel-miR-268	1.42	0	0	0.0859	0.201
cel-miR-269	0	0	NaN	NA	NA
cel-miR-270	0.282	1.35	4.81	0.752	0.875
cel-miR-271	5.69	10.1	1.78	0.462	0.661
cel-miR-272	0	0.352	Inf	1	1
cel-miR-273	2.71	1.71	0.63	0.891	0.962
cel-miR-2953-3p	4.08	6.47	1.59	0.587	0.77
cel-miR-2953-5p	0.294	32.4	110	8.66e-05	0.00093
cel-miR-34-3p	8.13	119	14.6	6.4e-05	0.000725
cel-miR-34-5p	6.34	111	17.5	0.000311	0.00271
cel-miR-35-3p	827000	8750	0.0106	1.4e-06	2.45e-05
cel-miR-35-5p	34.6	1.69	0.0489	0.0021	0.0125
cel-miR-354-3p	5.68	1.14	0.201	0.313	0.506
cel-miR-354-5p	5.76	4.58	0.796	0.922	0.98
cel-miR-355-3p	4.08	0.747	0.183	0.183	0.353
cel-miR-355-5p	87	60.3	0.693	0.756	0.875
cel-miR-356a	0	0	NaN	NA	NA
cel-miR-356b-3p	31.6	25.2	0.798	0.791	0.906
cel-miR-356b-5p	14.6	4.93	0.338	0.109	0.238
cel-miR-357-3p	92.5	4070	44	3.21e-06	4.81e-05
cel-miR-357-5p	1.43	0	0	0.0868	0.201
cel-miR-358-3p	7.02	85	12.1	0.000578	0.00448
cel-miR-358-5p	1.85	19	10.3	0.00141	0.00983
cel-miR-359	4.07	2.14	0.526	0.479	0.674
cel-miR-36-3p	13900	121	0.00871	4.56e-07	8.86e-06
cel-miR-36-5p	98.4	3.88	0.0394	0.00209	0.0125
cel-miR-360-3p	3.32	0.395	0.119	0.323	0.517
cel-miR-360-5p	9.25	12.4	1.34	0.688	0.836
cel-miR-37-3p	9360	64	0.00684	5.95e-08	1.78e-06
cel-miR-37-5p	80.4	6.64	0.0826	0.00182	0.0116
cel-miR-38-3p	19500	221	0.0114	4.65e-07	8.86e-06
cel-miR-38-5p	4.91	0.395	0.0803	0.0479	0.136
cel-miR-39-3p	24200	84.4	0.00348	1.67e-08	7.77e-07
cel-miR-39-5p	80.8	3.07	0.038	0.0014	0.00983
cel-miR-392-3p	0	10.5	Inf	0.00229	0.0132
cel-miR-392-5p	2.37	2.73	1.15	0.87	0.958
cel-miR-40-3p	96400	937	0.00971	1.3e-06	2.36e-05
cel-miR-40-5p	29.7	0.352	0.0119	4.44e-05	0.000524
cel-miR-41-3p	1330	8.05	0.00605	5.73e-08	1.78e-06
cel-miR-41-5p	70.1	0.352	0.00503	8.68e-06	0.000121
cel-miR-42-3p	7310	696	0.0952	0.00277	0.0157
cel-miR-42-5p	610	6.92	0.0113	2.72e-06	4.22e-05
cel-miR-43-3p	1290	54	0.0418	0.000127	0.00124
cel-miR-43-5p	16.3	2.91	0.178	0.0201	0.074
cel-miR-44-3p	0	0	NaN	NA	NA
cel-miR-44-5p	227	7.32	0.0323	7.84e-05	0.000865
cel-miR-45-3p	0	0	NaN	NA	NA
cel-miR-45-5p	18	14.2	0.79	0.69	0.836
cel-miR-46-3p	1780	1620	0.914	0.96	0.997
cel-miR-46-5p	2390	3260	1.37	0.864	0.955
cel-miR-47-3p	4900	52500	10.7	0.00796	0.0375
cel-miR-47-5p	2470	13500	5.48	0.0405	0.118
cel-miR-48-3p	29.4	168	5.72	0.00966	0.0417
cel-miR-48-5p	55.3	79800	1440	5.3e-10	7.4e-08
cel-miR-4805-3p	18.7	4.32	0.23	0.0245	0.0827
cel-miR-4805-5p	3	4.2	1.4	0.753	0.875
cel-miR-4806-3p	5.72	28.5	4.99	0.0101	0.0423
cel-miR-4806-5p	4.71	12.8	2.72	0.302	0.494
cel-miR-4807	12.9	0.747	0.058	0.00897	0.04
cel-miR-4808-3p	6.82	0.395	0.0579	0.0432	0.124
cel-miR-4808-5p	3.19	0.55	0.172	0.161	0.323
cel-miR-4809-3p	9.26	0.705	0.0761	0.022	0.0789
cel-miR-4809-5p	10.5	0.395	0.0377	0.0172	0.0681
cel-miR-4810a	1.16	0.452	0.388	0.399	0.599
cel-miR-4810b-3p	2.65	0.789	0.297	0.6	0.781
cel-miR-4810b-5p	1.42	0	0	0.0859	0.201
cel-miR-4811-3p	1.42	2.99	2.1	0.704	0.848
cel-miR-4811-5p	2.69	0.705	0.262	0.41	0.609
cel-miR-4812-3p	0.282	1.25	4.45	0.551	0.742
cel-miR-4812-5p	20.8	18.7	0.897	0.841	0.937
cel-miR-4813-3p	797	60	0.0753	0.00146	0.01
cel-miR-4813-5p	14.6	0.197	0.0135	0.00212	0.0125
cel-miR-4814-3p	55.9	362	6.47	0.0373	0.112
cel-miR-4814-5p	0	0	NaN	NA	NA
cel-miR-4815	4.69	5.61	1.2	0.971	1
cel-miR-4816-3p	26.2	7.12	0.272	0.266	0.452
cel-miR-4816-5p	1.72	4.32	2.52	0.728	0.871
cel-miR-49-3p	9060	651	0.0719	0.0017	0.0111
cel-miR-49-5p	7.68	0.747	0.0972	0.0387	0.115
cel-miR-4920	5.03	1.45	0.289	0.203	0.369
cel-miR-4921	4.18	0	0	0.0286	0.0929
cel-miR-4922	3.26	3.61	1.11	1	1
cel-miR-4923a	81.4	18.7	0.23	0.0239	0.082
cel-miR-4923b	55.2	14	0.254	0.0548	0.149
cel-miR-4924	0.87	0.197	0.227	0.542	0.735
cel-miR-4925	3.5	1.95	0.556	0.588	0.77
cel-miR-4926	2.03	1.1	0.541	0.453	0.653
cel-miR-4927	6.3	2.65	0.421	0.515	0.705
cel-miR-4929	59.7	31.1	0.522	0.306	0.497
cel-miR-4930	3.83	17.2	4.49	0.0632	0.164
cel-miR-4931	264	9.51	0.0361	0.000824	0.00628
cel-miR-4932	0.87	0	0	0.203	0.369
cel-miR-4933	0	0	NaN	NA	NA
cel-miR-4934	0.87	0	0	0.203	0.369
cel-miR-4935	27.6	131	4.76	0.0107	0.0444
cel-miR-4936	10.6	0.452	0.0425	0.0113	0.0466
cel-miR-4937	144	231	1.6	0.364	0.566
cel-miR-4938	1.18	0.352	0.299	0.389	0.593
cel-miR-50-3p	32.6	1.24	0.038	0.000446	0.00374
cel-miR-50-5p	769	588	0.765	0.666	0.832
cel-miR-51-3p	6200	2830	0.456	0.169	0.331
cel-miR-51-5p	35500	6130	0.173	0.0336	0.105
cel-miR-52-3p	160	45.1	0.282	0.0936	0.211
cel-miR-52-5p	54900	48700	0.886	0.828	0.931
cel-miR-53-3p	2.96	0.944	0.319	0.506	0.697
cel-miR-53-5p	2470	1740	0.704	0.662	0.83
cel-miR-54-3p	8230	10300	1.25	0.801	0.912
cel-miR-54-5p	2280	555	0.243	0.0196	0.0728
cel-miR-55-3p	23500	93500	3.99	0.127	0.271
cel-miR-55-5p	15.4	35.5	2.3	0.226	0.401
cel-miR-5545-3p	2.73	3.56	1.3	0.885	0.961
cel-miR-5545-5p	3.25	0	0	0.0348	0.107
cel-miR-5546-3p	121	0	0	1.77e-06	2.97e-05
cel-miR-5546-5p	0	1.59	Inf	0.109	0.238
cel-miR-5547-3p	0	0.197	Inf	1	1
cel-miR-5547-5p	0	0.197	Inf	1	1
cel-miR-5548-3p	12.1	7.62	0.631	0.413	0.609
cel-miR-5548-5p	8.89	3.14	0.353	0.323	0.517
cel-miR-5549-3p	9.48	1.58	0.166	0.136	0.284
cel-miR-5549-5p	2.55	0.747	0.293	0.297	0.492
cel-miR-5550-3p	5.06	24.2	4.78	0.0652	0.165
cel-miR-5550-5p	12.5	48.7	3.88	0.0434	0.124
cel-miR-5551-3p	80.4	5.61	0.0698	0.00218	0.0127
cel-miR-5551-5p	59	617	10.5	0.00979	0.0419
cel-miR-5552-3p	10.2	0	0	0.000544	0.00438
cel-miR-5552-5p	5.81	0	0	0.0234	0.0811
cel-miR-5553-3p	0.588	6.26	10.6	0.117	0.251
cel-miR-5553-5p	140	23.1	0.165	0.0471	0.134
cel-miR-5592-3p	29.9	8450	283	2.67e-08	1.02e-06
cel-miR-5592-5p	13.6	2830	209	2.97e-08	1.04e-06
cel-miR-5593-3p	2.01	0.197	0.0981	0.151	0.307
cel-miR-5593-5p	87.8	3.45	0.0393	0.000122	0.00122
cel-miR-5594-3p	3.59	0	0	0.0485	0.136
cel-miR-5594-5p	5.35	0	0	0.00458	0.0249
cel-miR-5595-3p	10.6	9.25	0.873	0.829	0.931
cel-miR-5595-5p	6.84	1.16	0.169	0.0573	0.151
cel-miR-56-3p	48200	28000	0.58	0.621	0.797
cel-miR-56-5p	8.38	11.8	1.41	0.577	0.765
cel-miR-57-3p	2010	20.3	0.0101	3.44e-06	4.98e-05
cel-miR-57-5p	65100	168000	2.58	0.546	0.737
cel-miR-58a-3p	11300	242000	21.4	0.00158	0.0106
cel-miR-58a-5p	364	147	0.402	0.541	0.735
cel-miR-58b-3p	2.73	1.73	0.635	1	1
cel-miR-58b-5p	7.7	0.649	0.0843	0.0282	0.0924
cel-miR-59-3p	165	1270	7.69	0.00662	0.0336
cel-miR-59-5p	12.6	2.24	0.179	0.113	0.245
cel-miR-60-3p	5720	6280	1.1	0.639	0.807
cel-miR-60-5p	2540	4300	1.69	0.4	0.599
cel-miR-61-3p	599	748	1.25	0.568	0.756
cel-miR-61-5p	32.8	10.7	0.326	0.107	0.237
cel-miR-62	864	481	0.557	0.491	0.688
cel-miR-63-3p	4570	6650	1.45	0.864	0.955
cel-miR-63-5p	400	6050	15.1	0.00119	0.00888
cel-miR-64-3p	0.588	0.649	1.1	1	1
cel-miR-64-5p	106000	175000	1.64	0.799	0.912
cel-miR-65-3p	2.09	1.75	0.838	0.879	0.96
cel-miR-65-5p	178000	516000	2.9	0.431	0.625
cel-miR-66-3p	17	34.9	2.05	0.264	0.451
cel-miR-66-5p	47400	57700	1.22	0.73	0.871
cel-miR-67-3p	380	538	1.41	0.535	0.73
cel-miR-67-5p	7.9	2	0.253	0.142	0.292
cel-miR-70-3p	98.3	3810	38.7	1.87e-05	0.000245
cel-miR-70-5p	7.9	3.06	0.387	0.216	0.387
cel-miR-71-3p	5.73	9.86	1.72	0.411	0.609
cel-miR-71-5p	24500	302000	12.3	0.0209	0.0755
cel-miR-72-3p	46.6	8.6	0.184	0.0643	0.164
cel-miR-72-5p	9650	7970	0.826	0.635	0.807
cel-miR-73-3p	13000	5060	0.388	0.138	0.288
cel-miR-73-5p	19.4	2.14	0.11	0.0204	0.0743
cel-miR-74-3p	934	177	0.189	0.0242	0.0824
cel-miR-74-5p	19.2	9.11	0.475	0.397	0.599
cel-miR-75-3p	31	151	4.87	0.014	0.0563
cel-miR-75-5p	335	9520	28.4	0.000113	0.00115
cel-miR-76-3p	142	86	0.606	0.424	0.619
cel-miR-76-5p	2.32	1.9	0.821	0.746	0.875
cel-miR-77-3p	8.98	3410	380	6.15e-09	4.3e-07
cel-miR-77-5p	5.47	44	8.05	0.0096	0.0417
cel-miR-78	120	86.8	0.726	0.511	0.703
cel-miR-784-3p	1.82	0.395	0.217	0.677	0.834
cel-miR-784-5p	1.5	0.747	0.498	0.885	0.961
cel-miR-785-3p	22.9	91.7	4.01	0.0568	0.151
cel-miR-785-5p	0	0	NaN	NA	NA
cel-miR-786-3p	7.7	15300	1990	4.89e-12	1.02e-09
cel-miR-786-5p	0	3.24	Inf	0.049	0.136
cel-miR-787-3p	73.7	33.2	0.45	0.286	0.48
cel-miR-787-5p	0.87	0	0	0.203	0.369
cel-miR-788-3p	8.98	68.1	7.58	0.0101	0.0423
cel-miR-788-5p	44	333	7.58	0.00809	0.0376
cel-miR-789-2-5p	16.7	48.4	2.89	0.0787	0.192
cel-miR-789-3p	12.9	61.6	4.78	0.0223	0.0789
cel-miR-789-5p	4.87	43.7	8.98	0.00385	0.0212
cel-miR-79-3p	93000	4900	0.0527	0.0056	0.029
cel-miR-79-5p	40.4	32.7	0.809	0.857	0.952
cel-miR-790-3p	1.73	2.18	1.26	0.938	0.985
cel-miR-790-5p	428	599	1.4	0.675	0.834
cel-miR-791-3p	112	83.8	0.751	0.76	0.877
cel-miR-791-5p	3.82	1.18	0.31	0.568	0.756
cel-miR-792-3p	23.3	31.3	1.35	0.691	0.836
cel-miR-792-5p	2.09	1.24	0.594	1	1
cel-miR-793	144	91.2	0.635	0.469	0.664
cel-miR-794-3p	0.294	1.1	3.74	0.752	0.875
cel-miR-794-5p	1.47	4.44	3.02	0.367	0.566
cel-miR-795-3p	0.576	5.3	9.21	0.142	0.292
cel-miR-795-5p	44.5	2090	47	2.88e-05	0.000366
cel-miR-796	151	63.6	0.421	0.0907	0.208
cel-miR-797-3p	1.16	3.41	2.93	0.557	0.748
cel-miR-797-5p	283	1010	3.58	0.0927	0.21
cel-miR-798	4.97	0.789	0.159	0.145	0.296
cel-miR-799	12.1	1210	100	1.85e-07	4.08e-06
cel-miR-80-3p	114000	5540000	48.4	0.0367	0.111
cel-miR-80-5p	20.5	38.6	1.88	0.506	0.697
cel-miR-800-3p	836	135	0.161	0.0267	0.0893
cel-miR-800-5p	4.36	1.18	0.271	0.288	0.481
cel-miR-81-3p	576000	2610000	4.52	0.229	0.405
cel-miR-81-5p	6.69	5.44	0.813	0.689	0.836
cel-miR-8186-3p	10.9	0.944	0.0864	0.0131	0.0533
cel-miR-8186-5p	0	0	NaN	NA	NA
cel-miR-8187-3p	0	0	NaN	NA	NA
cel-miR-8187-5p	5.97	7.02	1.18	0.814	0.921
cel-miR-8188-3p	0.564	0	0	0.42	0.616
cel-miR-8188-5p	0.564	0	0	0.42	0.616
cel-miR-8189-3p	16.1	32.5	2.02	0.249	0.434
cel-miR-8189-5p	0	0	NaN	NA	NA
cel-miR-8190-3p	1.43	3.2	2.23	0.78	0.896
cel-miR-8190-5p	15.8	2.59	0.164	0.0967	0.217
cel-miR-8191-3p	4.88	2.03	0.416	0.45	0.65
cel-miR-8191-5p	104	13.9	0.133	0.0232	0.0811
cel-miR-8192-3p	3.75	0.705	0.188	0.0922	0.21
cel-miR-8192-5p	10.3	0.55	0.0536	0.0224	0.0789
cel-miR-8193-3p	10.5	8.66	0.823	0.88	0.96
cel-miR-8193-5p	4.11	8.43	2.05	0.468	0.664
cel-miR-8194-3p	2.28	1.49	0.656	0.622	0.797
cel-miR-8194-5p	0	2.18	Inf	0.0562	0.151
cel-miR-8195-3p	1.69	3	1.78	1	1
cel-miR-8195-5p	3.56	0.944	0.265	0.431	0.625
cel-miR-8196a-3p	4.86	3.86	0.795	0.989	1
cel-miR-8196a-5p	1.85	0.903	0.489	0.931	0.98
cel-miR-8196b-3p	4.58	5.57	1.21	0.956	0.997
cel-miR-8196b-5p	0	0	NaN	NA	NA
cel-miR-8197-3p	3.64	1.1	0.302	0.626	0.797
cel-miR-8197-5p	4.5	2.75	0.61	0.962	0.997
cel-miR-8198-3p	35.2	14	0.399	0.18	0.35
cel-miR-8198-5p	0.883	0	0	0.205	0.369
cel-miR-8199-3p	1.73	3.35	1.94	0.749	0.875
cel-miR-8199-5p	7.28	0	0	0.00188	0.0116
cel-miR-82-3p	595000	1950000	3.28	0.321	0.517
cel-miR-82-5p	8.61	4.28	0.498	0.495	0.692
cel-miR-8200-3p	0.294	20.5	69.7	0.000296	0.00264
cel-miR-8200-5p	2.9	2.75	0.946	0.928	0.98
cel-miR-8201-3p	11.7	10.5	0.905	0.559	0.748
cel-miR-8201-5p	13.8	2.51	0.182	0.0537	0.147
cel-miR-8202-3p	1.47	0	0	0.0895	0.206
cel-miR-8202-5p	30.1	15.5	0.514	0.259	0.449
cel-miR-8203-3p	0.564	0.395	0.7	1	1
cel-miR-8203-5p	0.282	0	0	0.917	0.98
cel-miR-8204-3p	0.576	0.395	0.685	1	1
cel-miR-8204-5p	5.72	0.903	0.158	0.0828	0.198
cel-miR-8205-3p	11.4	6.13	0.538	0.381	0.585
cel-miR-8205-5p	0.588	0.452	0.767	0.924	0.98
cel-miR-8206-3p	0.858	1.69	1.97	0.678	0.834
cel-miR-8206-5p	5.62	0.197	0.0351	0.0393	0.116
cel-miR-8207-3p	7.91	12.6	1.6	0.622	0.797
cel-miR-8207-5p	285	28.2	0.0991	0.00484	0.026
cel-miR-8208-3p	11.8	23.4	1.97	0.387	0.591
cel-miR-8208-5p	3.54	2.26	0.638	0.677	0.834
cel-miR-8209-3p	26.8	7.34	0.274	0.135	0.284
cel-miR-8209-5p	5.92	1.9	0.321	0.241	0.424
cel-miR-8210-3p	1.18	0.197	0.168	0.368	0.566
cel-miR-8210-5p	10.1	221	22	0.0001	0.00105
cel-miR-8211-3p	7.74	7.86	1.01	1	1
cel-miR-8211-5p	21.6	6.65	0.308	0.226	0.401
cel-miR-8212-3p	6.14	2.61	0.425	0.169	0.331
cel-miR-8212-5p	1.43	0	0	0.0868	0.201
cel-miR-83-3p	206	463	2.25	0.198	0.369
cel-miR-83-5p	5.07	0.986	0.194	0.265	0.451
cel-miR-84-3p	2.28	44.1	19.3	0.00054	0.00438
cel-miR-84-5p	24.8	7410	299	1.6e-08	7.77e-07
cel-miR-85-3p	3.43	69900	20400	3.07e-13	1.29e-10
cel-miR-85-5p	1.46	17.9	12.3	0.0074	0.036
cel-miR-86-3p	16.2	47.5	2.93	0.0395	0.116
cel-miR-86-5p	7480	3240	0.433	0.325	0.517
cel-miR-87-3p	30800	19500	0.634	0.503	0.697
cel-miR-87-5p	17.2	1.64	0.0948	0.0528	0.145
cel-miR-90-3p	7200	11300	1.57	0.36	0.565
cel-miR-90-5p	285	11.6	0.0408	0.000191	0.00178
