# Supplementary material for: QsRNA-seq: a method for high-throughput profiling and quantifying small RNAs
Source: Genome Biol. 2018 Aug 14;19:113. doi: 10.1186/s13059-018-1495-0 (PMC6090667; doi:10.1186/s13059-018-1495-0)
Supplement: Supplementary file 4 — Table S5. microRNA expression in human brain sample. (XLSX 89 kb) [file 13059_2018_1495_MOESM4_ESM.xlsx]

## Sheet: microRNA in human brain
microRNA name	Sequence counts
hsa-let-7a-2-3p	33
hsa-let-7a-3p	120
hsa-let-7a-5p	49724
hsa-let-7b-3p	574
hsa-let-7b-5p	27977
hsa-let-7c-3p	25
hsa-let-7c-5p	17684
hsa-let-7d-3p	2679
hsa-let-7d-5p	8388
hsa-let-7e-3p	417
hsa-let-7e-5p	30026
hsa-let-7f-1-3p	40
hsa-let-7f-2-3p	8
hsa-let-7f-5p	32118
hsa-let-7g-3p	46
hsa-let-7g-5p	9425
hsa-let-7i-3p	287
hsa-let-7i-5p	2543
hsa-miR-1-3p	746
hsa-miR-1-5p	0
hsa-miR-100-3p	20
hsa-miR-100-5p	8807
hsa-miR-101-3p	437
hsa-miR-101-5p	85
hsa-miR-103a-2-5p	7
hsa-miR-103a-3p	0
hsa-miR-103b	0
hsa-miR-105-3p	1
hsa-miR-105-5p	24
hsa-miR-106a-3p	0
hsa-miR-106a-5p	190
hsa-miR-106b-3p	55
hsa-miR-106b-5p	3414
hsa-miR-107	1369
hsa-miR-10a-3p	3
hsa-miR-10a-5p	128
hsa-miR-10b-3p	0
hsa-miR-10b-5p	54
hsa-miR-1178-3p	4
hsa-miR-1178-5p	1
hsa-miR-1179	0
hsa-miR-1180-3p	3134
hsa-miR-1180-5p	136
hsa-miR-1181	46
hsa-miR-1182	10
hsa-miR-1183	1
hsa-miR-1184	3
hsa-miR-1185-1-3p	1240
hsa-miR-1185-2-3p	435
hsa-miR-1185-5p	58
hsa-miR-1193	2
hsa-miR-1197	46
hsa-miR-1199-3p	15
hsa-miR-1199-5p	431
hsa-miR-1200	0
hsa-miR-1202	30
hsa-miR-1203	19
hsa-miR-1204	56
hsa-miR-1205	3
hsa-miR-1206	1
hsa-miR-1207-3p	10
hsa-miR-1207-5p	13
hsa-miR-1208	2
hsa-miR-122-3p	0
hsa-miR-122-5p	3
hsa-miR-1224-3p	20
hsa-miR-1224-5p	130
hsa-miR-1225-3p	175
hsa-miR-1225-5p	27
hsa-miR-1226-3p	42
hsa-miR-1226-5p	26
hsa-miR-1227-3p	4
hsa-miR-1227-5p	19
hsa-miR-1228-3p	15
hsa-miR-1228-5p	329
hsa-miR-1229-3p	114
hsa-miR-1229-5p	44
hsa-miR-1231	22
hsa-miR-1233-3p	12
hsa-miR-1233-5p	36
hsa-miR-1234-3p	17
hsa-miR-1236-3p	16
hsa-miR-1236-5p	26
hsa-miR-1237-3p	20
hsa-miR-1237-5p	311
hsa-miR-1238-3p	6
hsa-miR-1238-5p	41
hsa-miR-124-3p	22006
hsa-miR-124-5p	564
hsa-miR-1243	4
hsa-miR-1244	1
hsa-miR-1245a	0
hsa-miR-1245b-3p	0
hsa-miR-1245b-5p	0
hsa-miR-1246	22
hsa-miR-1247-3p	9
hsa-miR-1247-5p	69
hsa-miR-1248	24
hsa-miR-1249-3p	2018
hsa-miR-1249-5p	20
hsa-miR-1250-3p	8
hsa-miR-1250-5p	84
hsa-miR-1251-3p	3
hsa-miR-1251-5p	62
hsa-miR-1252-3p	2
hsa-miR-1252-5p	1
hsa-miR-1253	4
hsa-miR-1254	13
hsa-miR-1255a	16
hsa-miR-1255b-2-3p	0
hsa-miR-1255b-5p	7
hsa-miR-1256	1
hsa-miR-1257	0
hsa-miR-1258	10
hsa-miR-125a-3p	759
hsa-miR-125a-5p	11730
hsa-miR-125b-1-3p	309
hsa-miR-125b-2-3p	62
hsa-miR-125b-5p	21457
hsa-miR-126-3p	26928
hsa-miR-126-5p	5437
hsa-miR-1260a	18
hsa-miR-1260b	60
hsa-miR-1261	10
hsa-miR-1262	9
hsa-miR-1263	7
hsa-miR-1264	17
hsa-miR-1265	0
hsa-miR-1266-3p	3
hsa-miR-1266-5p	9
hsa-miR-1267	7
hsa-miR-1268a	0
hsa-miR-1268b	179
hsa-miR-1269a	11
hsa-miR-1269b	0
hsa-miR-127-3p	2048
hsa-miR-127-5p	459
hsa-miR-1270	125
hsa-miR-1271-3p	10
hsa-miR-1271-5p	276
hsa-miR-1272	2
hsa-miR-1273a	0
hsa-miR-1273c	1
hsa-miR-1273d	5
hsa-miR-1273e	77
hsa-miR-1273f	11
hsa-miR-1273g-3p	464
hsa-miR-1273g-5p	2
hsa-miR-1273h-3p	39
hsa-miR-1273h-5p	8
hsa-miR-1275	1209
hsa-miR-1276	17
hsa-miR-1277-3p	4
hsa-miR-1277-5p	41
hsa-miR-1278	3
hsa-miR-1279	0
hsa-miR-128-1-5p	258
hsa-miR-128-2-5p	103
hsa-miR-128-3p	17251
hsa-miR-1281	24
hsa-miR-1282	1
hsa-miR-1283	754
hsa-miR-1284	29
hsa-miR-1285-3p	52
hsa-miR-1285-5p	39
hsa-miR-1286	61
hsa-miR-1287-3p	411
hsa-miR-1287-5p	91
hsa-miR-1288-3p	7
hsa-miR-1288-5p	0
hsa-miR-1289	2
hsa-miR-129-1-3p	1762
hsa-miR-129-2-3p	1693
hsa-miR-129-5p	4040
hsa-miR-1290	2
hsa-miR-1291	11
hsa-miR-1292-3p	46
hsa-miR-1292-5p	85
hsa-miR-1293	1
hsa-miR-1294	6
hsa-miR-1295a	29
hsa-miR-1295b-3p	1
hsa-miR-1295b-5p	0
hsa-miR-1296-3p	2
hsa-miR-1296-5p	748
hsa-miR-1297	0
hsa-miR-1298-3p	217
hsa-miR-1298-5p	588
hsa-miR-1299	164
hsa-miR-1301-3p	4903
hsa-miR-1301-5p	2
hsa-miR-1302	2
hsa-miR-1303	67
hsa-miR-1304-3p	23
hsa-miR-1304-5p	3
hsa-miR-1305	22
hsa-miR-1306-3p	1
hsa-miR-1306-5p	295
hsa-miR-1307-3p	685
hsa-miR-1307-5p	88
hsa-miR-130a-3p	1363
hsa-miR-130a-5p	0
hsa-miR-130b-3p	3744
hsa-miR-130b-5p	8
hsa-miR-132-3p	3929
hsa-miR-132-5p	350
hsa-miR-1321	6
hsa-miR-1322	2
hsa-miR-1323	69
hsa-miR-1324	0
hsa-miR-133a-3p	94
hsa-miR-133a-5p	5
hsa-miR-133b	2
hsa-miR-134-3p	181
hsa-miR-134-5p	989
hsa-miR-1343-3p	297
hsa-miR-1343-5p	199
hsa-miR-135a-3p	6
hsa-miR-135a-5p	1693
hsa-miR-135b-3p	0
hsa-miR-135b-5p	62
hsa-miR-136-3p	237
hsa-miR-136-5p	165
hsa-miR-137	5535
hsa-miR-138-1-3p	134
hsa-miR-138-2-3p	337
hsa-miR-138-5p	468
hsa-miR-139-3p	2722
hsa-miR-139-5p	14913
hsa-miR-140-3p	514
hsa-miR-140-5p	1070
hsa-miR-141-3p	22
hsa-miR-141-5p	0
hsa-miR-142-3p	143
hsa-miR-142-5p	134
hsa-miR-143-3p	3061
hsa-miR-143-5p	5
hsa-miR-144-3p	485
hsa-miR-144-5p	3
hsa-miR-145-3p	74
hsa-miR-145-5p	4027
hsa-miR-1468-3p	0
hsa-miR-1468-5p	6
hsa-miR-1469	193
hsa-miR-146a-3p	0
hsa-miR-146a-5p	25
hsa-miR-146b-3p	5
hsa-miR-146b-5p	26
hsa-miR-1470	38
hsa-miR-1471	63
hsa-miR-147a	0
hsa-miR-147b	0
hsa-miR-148a-3p	1333
hsa-miR-148a-5p	1
hsa-miR-148b-3p	2053
hsa-miR-148b-5p	0
hsa-miR-149-3p	81
hsa-miR-149-5p	1153
hsa-miR-150-3p	40
hsa-miR-150-5p	681
hsa-miR-151a-3p	1512
hsa-miR-151a-5p	52190
hsa-miR-151b	0
hsa-miR-152-3p	358
hsa-miR-152-5p	0
hsa-miR-153-3p	1057
hsa-miR-153-5p	3
hsa-miR-1537-3p	0
hsa-miR-1537-5p	0
hsa-miR-1538	26
hsa-miR-1539	5
hsa-miR-154-3p	211
hsa-miR-154-5p	224
hsa-miR-155-3p	1
hsa-miR-155-5p	1485
hsa-miR-1587	6
hsa-miR-15a-3p	8
hsa-miR-15a-5p	2844
hsa-miR-15b-3p	6
hsa-miR-15b-5p	2416
hsa-miR-16-1-3p	5
hsa-miR-16-2-3p	16
hsa-miR-16-5p	7947
hsa-miR-17-3p	1199
hsa-miR-17-5p	3495
hsa-miR-181a-2-3p	61
hsa-miR-181a-3p	90
hsa-miR-181a-5p	60617
hsa-miR-181b-2-3p	8
hsa-miR-181b-3p	37
hsa-miR-181b-5p	18223
hsa-miR-181c-3p	40
hsa-miR-181c-5p	4390
hsa-miR-181d-3p	41
hsa-miR-181d-5p	818
hsa-miR-182-3p	0
hsa-miR-182-5p	160
hsa-miR-1825	30
hsa-miR-1827	0
hsa-miR-183-3p	12
hsa-miR-183-5p	86
hsa-miR-184	607
hsa-miR-185-3p	11
hsa-miR-185-5p	5956
hsa-miR-186-3p	1
hsa-miR-186-5p	352
hsa-miR-187-3p	29
hsa-miR-187-5p	68
hsa-miR-188-3p	17
hsa-miR-188-5p	42
hsa-miR-18a-3p	27
hsa-miR-18a-5p	1299
hsa-miR-18b-3p	3
hsa-miR-18b-5p	25
hsa-miR-1908-3p	418
hsa-miR-1908-5p	1067
hsa-miR-1909-3p	180
hsa-miR-1909-5p	2
hsa-miR-190a-3p	6
hsa-miR-190a-5p	18
hsa-miR-190b	1
hsa-miR-191-3p	7
hsa-miR-191-5p	20139
hsa-miR-1910-3p	17
hsa-miR-1910-5p	5
hsa-miR-1911-3p	1
hsa-miR-1911-5p	17
hsa-miR-1912	813
hsa-miR-1913	336
hsa-miR-1914-3p	15
hsa-miR-1914-5p	71
hsa-miR-1915-3p	31
hsa-miR-1915-5p	23
hsa-miR-192-3p	0
hsa-miR-192-5p	295
hsa-miR-193a-3p	17
hsa-miR-193a-5p	1191
hsa-miR-193b-3p	302
hsa-miR-193b-5p	1127
hsa-miR-194-3p	32
hsa-miR-194-5p	156
hsa-miR-195-3p	10
hsa-miR-195-5p	2554
hsa-miR-196a-3p	2
hsa-miR-196a-5p	0
hsa-miR-196b-3p	1
hsa-miR-196b-5p	0
hsa-miR-197-3p	2188
hsa-miR-197-5p	54
hsa-miR-1972	18
hsa-miR-1973	3
hsa-miR-1976	10
hsa-miR-198	129
hsa-miR-199a-3p	0
hsa-miR-199a-5p	260
hsa-miR-199b-3p	0
hsa-miR-199b-5p	28
hsa-miR-19a-3p	137
hsa-miR-19a-5p	0
hsa-miR-19b-1-5p	2
hsa-miR-19b-2-5p	0
hsa-miR-19b-3p	1633
hsa-miR-200a-3p	22
hsa-miR-200a-5p	20
hsa-miR-200b-3p	364
hsa-miR-200b-5p	45
hsa-miR-200c-3p	481
hsa-miR-200c-5p	0
hsa-miR-202-3p	1
hsa-miR-202-5p	1
hsa-miR-203a-3p	63
hsa-miR-203a-5p	0
hsa-miR-203b-3p	3
hsa-miR-203b-5p	0
hsa-miR-204-3p	391
hsa-miR-204-5p	2745
hsa-miR-205-3p	1
hsa-miR-205-5p	29
hsa-miR-2052	0
hsa-miR-2053	2
hsa-miR-2054	0
hsa-miR-206	34
hsa-miR-208a-3p	0
hsa-miR-208a-5p	31
hsa-miR-208b-3p	2
hsa-miR-208b-5p	0
hsa-miR-20a-3p	23
hsa-miR-20a-5p	1835
hsa-miR-20b-3p	58
hsa-miR-20b-5p	260
hsa-miR-21-3p	382
hsa-miR-21-5p	5653
hsa-miR-210-3p	534
hsa-miR-210-5p	16
hsa-miR-211-3p	2
hsa-miR-211-5p	6
hsa-miR-2110	762
hsa-miR-2113	8
hsa-miR-2114-3p	1
hsa-miR-2114-5p	9
hsa-miR-2115-3p	6
hsa-miR-2115-5p	2
hsa-miR-2116-3p	10
hsa-miR-2116-5p	5
hsa-miR-2117	1
hsa-miR-212-3p	436
hsa-miR-212-5p	13
hsa-miR-214-3p	1008
hsa-miR-214-5p	3
hsa-miR-215-3p	0
hsa-miR-215-5p	1
hsa-miR-216a-3p	1
hsa-miR-216a-5p	16
hsa-miR-216b-3p	2
hsa-miR-216b-5p	38
hsa-miR-217	72
hsa-miR-218-1-3p	0
hsa-miR-218-2-3p	2
hsa-miR-218-5p	4705
hsa-miR-219a-1-3p	3
hsa-miR-219a-2-3p	2652
hsa-miR-219a-5p	0
hsa-miR-219b-3p	0
hsa-miR-219b-5p	76
hsa-miR-22-3p	12507
hsa-miR-22-5p	979
hsa-miR-221-3p	843
hsa-miR-221-5p	101
hsa-miR-222-3p	130
hsa-miR-222-5p	14
hsa-miR-223-3p	432
hsa-miR-223-5p	5
hsa-miR-224-3p	11
hsa-miR-224-5p	2
hsa-miR-2276-3p	99
hsa-miR-2276-5p	2
hsa-miR-2277-3p	19
hsa-miR-2277-5p	20
hsa-miR-2278	0
hsa-miR-2355-3p	58
hsa-miR-2355-5p	26
hsa-miR-2392	10
hsa-miR-23a-3p	6702
hsa-miR-23a-5p	11
hsa-miR-23b-3p	12424
hsa-miR-23b-5p	106
hsa-miR-23c	85
hsa-miR-24-1-5p	38
hsa-miR-24-2-5p	2
hsa-miR-24-3p	3260
hsa-miR-2467-3p	11
hsa-miR-2467-5p	0
hsa-miR-25-3p	1099
hsa-miR-25-5p	23
hsa-miR-2681-3p	419
hsa-miR-2681-5p	44
hsa-miR-2682-3p	5
hsa-miR-2682-5p	211
hsa-miR-26a-1-3p	4
hsa-miR-26a-2-3p	60
hsa-miR-26a-5p	69967
hsa-miR-26b-3p	6
hsa-miR-26b-5p	7413
hsa-miR-27a-3p	1550
hsa-miR-27a-5p	0
hsa-miR-27b-3p	10838
hsa-miR-27b-5p	136
hsa-miR-28-3p	956
hsa-miR-28-5p	1480
hsa-miR-2861	75
hsa-miR-2909	2
hsa-miR-296-3p	55
hsa-miR-296-5p	1298
hsa-miR-297	0
hsa-miR-298	11
hsa-miR-299-3p	37
hsa-miR-299-5p	262
hsa-miR-29a-3p	16772
hsa-miR-29a-5p	48
hsa-miR-29b-1-5p	238
hsa-miR-29b-2-5p	261
hsa-miR-29b-3p	5010
hsa-miR-29c-3p	13309
hsa-miR-29c-5p	57
hsa-miR-300	4
hsa-miR-301a-3p	223
hsa-miR-301a-5p	0
hsa-miR-301b-3p	11
hsa-miR-301b-5p	46
hsa-miR-302a-3p	1
hsa-miR-302a-5p	3
hsa-miR-302b-3p	6
hsa-miR-302b-5p	0
hsa-miR-302c-3p	0
hsa-miR-302c-5p	33
hsa-miR-302d-3p	12
hsa-miR-302d-5p	8
hsa-miR-302e	0
hsa-miR-302f	0
hsa-miR-3064-3p	10
hsa-miR-3064-5p	15
hsa-miR-3065-3p	324
hsa-miR-3065-5p	418
hsa-miR-3074-3p	32
hsa-miR-3074-5p	12
hsa-miR-30a-3p	25725
hsa-miR-30a-5p	2899
hsa-miR-30b-3p	642
hsa-miR-30b-5p	4934
hsa-miR-30c-1-3p	541
hsa-miR-30c-2-3p	336
hsa-miR-30c-5p	5378
hsa-miR-30d-3p	474
hsa-miR-30d-5p	6018
hsa-miR-30e-3p	39099
hsa-miR-30e-5p	893
hsa-miR-31-3p	5
hsa-miR-31-5p	501
hsa-miR-3115	0
hsa-miR-3116	1
hsa-miR-3117-3p	0
hsa-miR-3117-5p	0
hsa-miR-3118	1
hsa-miR-3119	0
hsa-miR-3120-3p	0
hsa-miR-3120-5p	63
hsa-miR-3121-3p	1
hsa-miR-3121-5p	0
hsa-miR-3122	5
hsa-miR-3123	3
hsa-miR-3124-3p	3
hsa-miR-3124-5p	84
hsa-miR-3125	6
hsa-miR-3126-3p	6
hsa-miR-3126-5p	4
hsa-miR-3127-3p	5
hsa-miR-3127-5p	36
hsa-miR-3128	0
hsa-miR-3129-3p	1
hsa-miR-3129-5p	4
hsa-miR-3130-3p	2
hsa-miR-3130-5p	0
hsa-miR-3131	5
hsa-miR-3132	4
hsa-miR-3133	1
hsa-miR-3134	1
hsa-miR-3135a	1
hsa-miR-3135b	23
hsa-miR-3136-3p	0
hsa-miR-3136-5p	2
hsa-miR-3137	16
hsa-miR-3138	14
hsa-miR-3139	7
hsa-miR-3140-3p	1
hsa-miR-3140-5p	0
hsa-miR-3141	587
hsa-miR-3142	1
hsa-miR-3143	0
hsa-miR-3144-3p	1
hsa-miR-3144-5p	1
hsa-miR-3145-3p	1
hsa-miR-3145-5p	2
hsa-miR-3146	0
hsa-miR-3147	17
hsa-miR-3148	0
hsa-miR-3149	15
hsa-miR-3150a-3p	0
hsa-miR-3150a-5p	0
hsa-miR-3150b-3p	0
hsa-miR-3150b-5p	0
hsa-miR-3151-3p	6
hsa-miR-3151-5p	81
hsa-miR-3152-3p	2
hsa-miR-3152-5p	0
hsa-miR-3153	72
hsa-miR-3154	17
hsa-miR-3155a	3
hsa-miR-3155b	0
hsa-miR-3156-3p	0
hsa-miR-3156-5p	2
hsa-miR-3157-3p	7
hsa-miR-3157-5p	52
hsa-miR-3158-3p	5
hsa-miR-3158-5p	4
hsa-miR-3159	60
hsa-miR-3160-3p	0
hsa-miR-3160-5p	0
hsa-miR-3161	1
hsa-miR-3162-3p	4
hsa-miR-3162-5p	17
hsa-miR-3163	13
hsa-miR-3164	1
hsa-miR-3165	0
hsa-miR-3166	0
hsa-miR-3167	0
hsa-miR-3168	0
hsa-miR-3169	2
hsa-miR-3170	2
hsa-miR-3171	0
hsa-miR-3173-3p	4
hsa-miR-3173-5p	36
hsa-miR-3174	11
hsa-miR-3175	69
hsa-miR-3176	9
hsa-miR-3177-3p	51
hsa-miR-3177-5p	14
hsa-miR-3178	73
hsa-miR-3179	23
hsa-miR-3180	0
hsa-miR-3180-3p	122
hsa-miR-3180-5p	66
hsa-miR-3181	113
hsa-miR-3182	9
hsa-miR-3183	58
hsa-miR-3184-3p	0
hsa-miR-3184-5p	14
hsa-miR-3185	1
hsa-miR-3186-3p	11
hsa-miR-3186-5p	1
hsa-miR-3187-3p	19
hsa-miR-3187-5p	28
hsa-miR-3188	20
hsa-miR-3189-3p	4
hsa-miR-3189-5p	18
hsa-miR-3190-3p	5
hsa-miR-3190-5p	0
hsa-miR-3191-3p	1
hsa-miR-3191-5p	3
hsa-miR-3192-3p	8
hsa-miR-3192-5p	11
hsa-miR-3193	81
hsa-miR-3194-3p	12
hsa-miR-3194-5p	8
hsa-miR-3195	152
hsa-miR-3196	253
hsa-miR-3197	10
hsa-miR-3198	5
hsa-miR-3199	12
hsa-miR-32-3p	105
hsa-miR-32-5p	337
hsa-miR-3200-3p	546
hsa-miR-3200-5p	69
hsa-miR-3201	0
hsa-miR-3202	9
hsa-miR-320a	15930
hsa-miR-320b	257
hsa-miR-320c	67
hsa-miR-320d	53
hsa-miR-320e	3
hsa-miR-323a-3p	2802
hsa-miR-323a-5p	300
hsa-miR-323b-3p	778
hsa-miR-323b-5p	37
hsa-miR-324-3p	123
hsa-miR-324-5p	1130
hsa-miR-325	1
hsa-miR-326	104
hsa-miR-328-3p	1159
hsa-miR-328-5p	95
hsa-miR-329-3p	850
hsa-miR-329-5p	3
hsa-miR-330-3p	2360
hsa-miR-330-5p	672
hsa-miR-331-3p	288
hsa-miR-331-5p	875
hsa-miR-335-3p	239
hsa-miR-335-5p	62987
hsa-miR-337-3p	198
hsa-miR-337-5p	8
hsa-miR-338-3p	0
hsa-miR-338-5p	2538
hsa-miR-339-3p	6034
hsa-miR-339-5p	127
hsa-miR-33a-3p	323
hsa-miR-33a-5p	8
hsa-miR-33b-3p	38
hsa-miR-33b-5p	2
hsa-miR-340-3p	265
hsa-miR-340-5p	3459
hsa-miR-342-3p	3150
hsa-miR-342-5p	181
hsa-miR-345-3p	5
hsa-miR-345-5p	128
hsa-miR-346	701
hsa-miR-34a-3p	42
hsa-miR-34a-5p	309
hsa-miR-34b-3p	22
hsa-miR-34b-5p	6
hsa-miR-34c-3p	378
hsa-miR-34c-5p	29
hsa-miR-3529-3p	20584
hsa-miR-3529-5p	67
hsa-miR-3591-3p	0
hsa-miR-3591-5p	1
hsa-miR-3605-3p	40
hsa-miR-3605-5p	75
hsa-miR-3606-3p	0
hsa-miR-3606-5p	3
hsa-miR-3607-3p	1
hsa-miR-3607-5p	2
hsa-miR-3609	8
hsa-miR-361-3p	907
hsa-miR-361-5p	4626
hsa-miR-3610	19
hsa-miR-3611	14
hsa-miR-3612	28
hsa-miR-3613-3p	49
hsa-miR-3613-5p	175
hsa-miR-3614-3p	6
hsa-miR-3614-5p	5
hsa-miR-3615	75
hsa-miR-3616-3p	2
hsa-miR-3616-5p	0
hsa-miR-3617-3p	2
hsa-miR-3617-5p	38
hsa-miR-3618	0
hsa-miR-3619-3p	3
hsa-miR-3619-5p	18
hsa-miR-362-3p	2
hsa-miR-362-5p	33
hsa-miR-3620-3p	13
hsa-miR-3620-5p	29
hsa-miR-3621	312
hsa-miR-3622a-3p	7
hsa-miR-3622a-5p	109
hsa-miR-3622b-3p	0
hsa-miR-3622b-5p	0
hsa-miR-363-3p	842
hsa-miR-363-5p	18
hsa-miR-3646	2
hsa-miR-3648	976
hsa-miR-3649	1
hsa-miR-3650	0
hsa-miR-3651	8
hsa-miR-3652	10
hsa-miR-3653-3p	4
hsa-miR-3653-5p	10
hsa-miR-3654	2
hsa-miR-3655	1
hsa-miR-3656	1136
hsa-miR-3657	0
hsa-miR-3658	0
hsa-miR-3659	4
hsa-miR-365a-3p	0
hsa-miR-365a-5p	70
hsa-miR-365b-3p	0
hsa-miR-365b-5p	27
hsa-miR-3660	10
hsa-miR-3661	4
hsa-miR-3662	0
hsa-miR-3663-3p	78
hsa-miR-3663-5p	2
hsa-miR-3664-3p	3
hsa-miR-3664-5p	0
hsa-miR-3665	234
hsa-miR-3666	0
hsa-miR-3667-3p	30
hsa-miR-3667-5p	9
hsa-miR-3668	0
hsa-miR-367-3p	0
hsa-miR-367-5p	0
hsa-miR-3670	0
hsa-miR-3671	1
hsa-miR-3672	0
hsa-miR-3674	0
hsa-miR-3675-3p	9
hsa-miR-3675-5p	5
hsa-miR-3677-3p	16
hsa-miR-3677-5p	35
hsa-miR-3678-3p	3
hsa-miR-3678-5p	1
hsa-miR-3679-3p	71
hsa-miR-3679-5p	109
hsa-miR-3680-3p	3
hsa-miR-3680-5p	1
hsa-miR-3681-3p	0
hsa-miR-3681-5p	1
hsa-miR-3682-3p	22
hsa-miR-3682-5p	0
hsa-miR-3683	1
hsa-miR-3684	2
hsa-miR-3685	1
hsa-miR-3686	0
hsa-miR-3687	14
hsa-miR-3688-3p	0
hsa-miR-3688-5p	0
hsa-miR-3689a-3p	0
hsa-miR-3689a-5p	0
hsa-miR-3689b-3p	0
hsa-miR-3689b-5p	0
hsa-miR-3689c	0
hsa-miR-3689d	2
hsa-miR-3689e	0
hsa-miR-3689f	5
hsa-miR-369-3p	609
hsa-miR-369-5p	189
hsa-miR-3690	18
hsa-miR-3691-3p	2
hsa-miR-3691-5p	2
hsa-miR-3692-3p	2
hsa-miR-3692-5p	19
hsa-miR-370-3p	228
hsa-miR-370-5p	19
hsa-miR-3713	2
hsa-miR-3714	12
hsa-miR-371a-3p	1
hsa-miR-371a-5p	0
hsa-miR-371b-3p	3
hsa-miR-371b-5p	2
hsa-miR-372-3p	31
hsa-miR-372-5p	2
hsa-miR-373-3p	1
hsa-miR-373-5p	18
hsa-miR-374a-3p	992
hsa-miR-374a-5p	1471
hsa-miR-374b-3p	966
hsa-miR-374b-5p	0
hsa-miR-374c-3p	0
hsa-miR-374c-5p	0
hsa-miR-375	404
hsa-miR-376a-2-5p	0
hsa-miR-376a-3p	153
hsa-miR-376a-5p	16
hsa-miR-376b-3p	56
hsa-miR-376b-5p	2
hsa-miR-376c-3p	503
hsa-miR-376c-5p	0
hsa-miR-377-3p	436
hsa-miR-377-5p	32
hsa-miR-378a-3p	7709
hsa-miR-378a-5p	95
hsa-miR-378b	43
hsa-miR-378c	109
hsa-miR-378d	8
hsa-miR-378e	0
hsa-miR-378f	3
hsa-miR-378g	6
hsa-miR-378h	6
hsa-miR-378i	0
hsa-miR-378j	0
hsa-miR-379-3p	263
hsa-miR-379-5p	1902
hsa-miR-380-3p	565
hsa-miR-380-5p	0
hsa-miR-381-3p	1085
hsa-miR-381-5p	7
hsa-miR-382-3p	99
hsa-miR-382-5p	1363
hsa-miR-383-3p	4
hsa-miR-383-5p	109
hsa-miR-384	1
hsa-miR-3907	188
hsa-miR-3908	1
hsa-miR-3909	47
hsa-miR-3910	0
hsa-miR-3911	40
hsa-miR-3912-3p	3
hsa-miR-3912-5p	0
hsa-miR-3913-3p	0
hsa-miR-3913-5p	0
hsa-miR-3914	1
hsa-miR-3915	7
hsa-miR-3916	3
hsa-miR-3917	9
hsa-miR-3918	0
hsa-miR-3919	0
hsa-miR-3920	0
hsa-miR-3921	0
hsa-miR-3922-3p	0
hsa-miR-3922-5p	8
hsa-miR-3923	1
hsa-miR-3924	0
hsa-miR-3925-3p	0
hsa-miR-3925-5p	3
hsa-miR-3926	4
hsa-miR-3927-3p	0
hsa-miR-3927-5p	0
hsa-miR-3928-3p	5
hsa-miR-3928-5p	19
hsa-miR-3929	2
hsa-miR-3934-3p	3
hsa-miR-3934-5p	7
hsa-miR-3935	1
hsa-miR-3936	17
hsa-miR-3937	3
hsa-miR-3938	0
hsa-miR-3939	15
hsa-miR-3940-3p	122
hsa-miR-3940-5p	29
hsa-miR-3941	1
hsa-miR-3942-3p	1
hsa-miR-3942-5p	0
hsa-miR-3943	103
hsa-miR-3944-3p	44
hsa-miR-3944-5p	20
hsa-miR-3945	1
hsa-miR-3960	998
hsa-miR-3972	17
hsa-miR-3973	0
hsa-miR-3974	0
hsa-miR-3975	0
hsa-miR-3976	6
hsa-miR-3977	1
hsa-miR-3978	1
hsa-miR-409-3p	558
hsa-miR-409-5p	214
hsa-miR-410-3p	1771
hsa-miR-410-5p	6
hsa-miR-411-3p	637
hsa-miR-411-5p	2156
hsa-miR-412-3p	2
hsa-miR-412-5p	261
hsa-miR-421	4747
hsa-miR-422a	4
hsa-miR-423-3p	322
hsa-miR-423-5p	0
hsa-miR-424-3p	144
hsa-miR-424-5p	2447
hsa-miR-425-3p	47
hsa-miR-425-5p	1334
hsa-miR-4251	1
hsa-miR-4252	0
hsa-miR-4253	9
hsa-miR-4254	16
hsa-miR-4255	0
hsa-miR-4256	1
hsa-miR-4257	14
hsa-miR-4258	229
hsa-miR-4259	6
hsa-miR-4260	1
hsa-miR-4261	1
hsa-miR-4262	0
hsa-miR-4263	0
hsa-miR-4264	0
hsa-miR-4265	17
hsa-miR-4266	2
hsa-miR-4267	28
hsa-miR-4268	11
hsa-miR-4269	4
hsa-miR-4270	51
hsa-miR-4271	1
hsa-miR-4272	0
hsa-miR-4273	0
hsa-miR-4274	50
hsa-miR-4275	0
hsa-miR-4276	1
hsa-miR-4277	1
hsa-miR-4278	24
hsa-miR-4279	73
hsa-miR-4280	6
hsa-miR-4281	1850
hsa-miR-4282	1
hsa-miR-4283	5
hsa-miR-4284	87
hsa-miR-4285	10
hsa-miR-4286	103
hsa-miR-4287	1
hsa-miR-4288	0
hsa-miR-4289	3
hsa-miR-429	29
hsa-miR-4290	2
hsa-miR-4291	0
hsa-miR-4292	54
hsa-miR-4293	1
hsa-miR-4294	1
hsa-miR-4295	0
hsa-miR-4296	0
hsa-miR-4297	4
hsa-miR-4298	295
hsa-miR-4299	0
hsa-miR-4300	6
hsa-miR-4301	13
hsa-miR-4302	1
hsa-miR-4303	4
hsa-miR-4304	1
hsa-miR-4305	2
hsa-miR-4306	1
hsa-miR-4307	1
hsa-miR-4308	2
hsa-miR-4309	0
hsa-miR-431-3p	79
hsa-miR-431-5p	43
hsa-miR-4310	0
hsa-miR-4311	8
hsa-miR-4312	0
hsa-miR-4313	14
hsa-miR-4314	4
hsa-miR-4315	0
hsa-miR-4316	1
hsa-miR-4317	4
hsa-miR-4318	0
hsa-miR-4319	1
hsa-miR-432-3p	18
hsa-miR-432-5p	6225
hsa-miR-4320	0
hsa-miR-4321	21
hsa-miR-4322	14
hsa-miR-4323	0
hsa-miR-4324	0
hsa-miR-4325	0
hsa-miR-4326	9
hsa-miR-4327	195
hsa-miR-4328	7
hsa-miR-4329	0
hsa-miR-433-3p	2580
hsa-miR-433-5p	1027
hsa-miR-4330	4
hsa-miR-4417	23
hsa-miR-4418	3
hsa-miR-4419a	2
hsa-miR-4419b	3
hsa-miR-4420	2
hsa-miR-4421	3
hsa-miR-4422	11
hsa-miR-4423-3p	0
hsa-miR-4423-5p	1
hsa-miR-4424	0
hsa-miR-4425	2
hsa-miR-4426	0
hsa-miR-4427	1
hsa-miR-4428	5
hsa-miR-4429	4
hsa-miR-4430	18
hsa-miR-4431	1
hsa-miR-4432	0
hsa-miR-4433a-3p	0
hsa-miR-4433a-5p	2
hsa-miR-4433b-3p	1
hsa-miR-4433b-5p	0
hsa-miR-4434	0
hsa-miR-4435	2
hsa-miR-4436a	8
hsa-miR-4436b-3p	1
hsa-miR-4436b-5p	5
hsa-miR-4437	2
hsa-miR-4438	0
hsa-miR-4439	12
hsa-miR-4440	16
hsa-miR-4441	0
hsa-miR-4442	4
hsa-miR-4443	18290
hsa-miR-4444	10
hsa-miR-4445-3p	0
hsa-miR-4445-5p	0
hsa-miR-4446-3p	150
hsa-miR-4446-5p	7
hsa-miR-4447	5
hsa-miR-4448	117
hsa-miR-4449	165
hsa-miR-4450	6
hsa-miR-4451	6
hsa-miR-4452	0
hsa-miR-4453	1
hsa-miR-4454	952
hsa-miR-4455	1
hsa-miR-4456	1
hsa-miR-4457	2
hsa-miR-4458	4
hsa-miR-4459	90
hsa-miR-4460	0
hsa-miR-4461	22
hsa-miR-4462	27
hsa-miR-4463	17
hsa-miR-4464	0
hsa-miR-4465	3
hsa-miR-4466	459
hsa-miR-4467	38
hsa-miR-4468	1
hsa-miR-4469	5
hsa-miR-4470	23
hsa-miR-4471	0
hsa-miR-4472	38
hsa-miR-4473	8
hsa-miR-4474-3p	7
hsa-miR-4474-5p	11
hsa-miR-4475	1
hsa-miR-4476	4
hsa-miR-4477a	0
hsa-miR-4477b	0
hsa-miR-4478	0
hsa-miR-4479	26
hsa-miR-448	114
hsa-miR-4480	1
hsa-miR-4481	1
hsa-miR-4482-3p	4
hsa-miR-4482-5p	3
hsa-miR-4483	0
hsa-miR-4484	1430
hsa-miR-4485-3p	83
hsa-miR-4485-5p	7
hsa-miR-4486	15
hsa-miR-4487	10
hsa-miR-4488	563
hsa-miR-4489	4
hsa-miR-4490	3
hsa-miR-4491	1
hsa-miR-4492	91
hsa-miR-4493	1
hsa-miR-4494	6
hsa-miR-4495	0
hsa-miR-4496	0
hsa-miR-4497	62
hsa-miR-4498	13
hsa-miR-4499	17
hsa-miR-449a	8
hsa-miR-449b-3p	1
hsa-miR-449b-5p	0
hsa-miR-449c-3p	3
hsa-miR-449c-5p	3
hsa-miR-4500	0
hsa-miR-4501	19
hsa-miR-4502	1
hsa-miR-4503	1
hsa-miR-4504	1
hsa-miR-4505	10
hsa-miR-4506	1
hsa-miR-4507	0
hsa-miR-4508	751
hsa-miR-4509	1
hsa-miR-450a-1-3p	3
hsa-miR-450a-2-3p	37
hsa-miR-450a-5p	147
hsa-miR-450b-3p	0
hsa-miR-450b-5p	13
hsa-miR-4510	1
hsa-miR-4511	0
hsa-miR-4512	17
hsa-miR-4513	61
hsa-miR-4514	2
hsa-miR-4515	46
hsa-miR-4516	656
hsa-miR-4517	1
hsa-miR-4518	2
hsa-miR-4519	10
hsa-miR-451a	1218
hsa-miR-451b	0
hsa-miR-452-3p	0
hsa-miR-452-5p	67
hsa-miR-4520-2-3p	2
hsa-miR-4520-3p	13
hsa-miR-4520-5p	0
hsa-miR-4521	0
hsa-miR-4522	8
hsa-miR-4523	8
hsa-miR-4524a-3p	1
hsa-miR-4524a-5p	1
hsa-miR-4524b-3p	0
hsa-miR-4524b-5p	0
hsa-miR-4525	13
hsa-miR-4526	5
hsa-miR-4527	0
hsa-miR-4528	2
hsa-miR-4529-3p	8
hsa-miR-4529-5p	2
hsa-miR-4530	60
hsa-miR-4531	9
hsa-miR-4532	1645
hsa-miR-4533	2
hsa-miR-4534	15
hsa-miR-4535	20
hsa-miR-4536-3p	0
hsa-miR-4536-5p	0
hsa-miR-4537	12
hsa-miR-4538	2
hsa-miR-4539	23
hsa-miR-454-3p	169
hsa-miR-454-5p	1
hsa-miR-4540	5
hsa-miR-455-3p	167
hsa-miR-455-5p	34
hsa-miR-4632-3p	19
hsa-miR-4632-5p	9
hsa-miR-4633-3p	0
hsa-miR-4633-5p	0
hsa-miR-4634	352
hsa-miR-4635	0
hsa-miR-4636	5
hsa-miR-4637	1
hsa-miR-4638-3p	33
hsa-miR-4638-5p	17
hsa-miR-4639-3p	2
hsa-miR-4639-5p	37
hsa-miR-4640-3p	19
hsa-miR-4640-5p	16
hsa-miR-4641	3
hsa-miR-4642	14
hsa-miR-4643	1
hsa-miR-4644	3
hsa-miR-4645-3p	0
hsa-miR-4645-5p	0
hsa-miR-4646-3p	23
hsa-miR-4646-5p	32
hsa-miR-4647	5
hsa-miR-4648	3
hsa-miR-4649-3p	9
hsa-miR-4649-5p	22
hsa-miR-4650-3p	1
hsa-miR-4650-5p	0
hsa-miR-4651	30
hsa-miR-4652-3p	6
hsa-miR-4652-5p	0
hsa-miR-4653-3p	5
hsa-miR-4653-5p	4
hsa-miR-4654	13
hsa-miR-4655-3p	274
hsa-miR-4655-5p	11
hsa-miR-4656	41
hsa-miR-4657	0
hsa-miR-4658	4
hsa-miR-4659a-3p	3
hsa-miR-4659a-5p	0
hsa-miR-4659b-3p	0
hsa-miR-4659b-5p	0
hsa-miR-466	2
hsa-miR-4660	9
hsa-miR-4661-3p	0
hsa-miR-4661-5p	0
hsa-miR-4662a-3p	0
hsa-miR-4662a-5p	11
hsa-miR-4662b	1
hsa-miR-4663	1
hsa-miR-4664-3p	9
hsa-miR-4664-5p	12
hsa-miR-4665-3p	206
hsa-miR-4665-5p	41
hsa-miR-4666a-3p	0
hsa-miR-4666a-5p	0
hsa-miR-4666b	0
hsa-miR-4667-3p	9
hsa-miR-4667-5p	14
hsa-miR-4668-3p	0
hsa-miR-4668-5p	0
hsa-miR-4669	20
hsa-miR-4670-3p	0
hsa-miR-4670-5p	0
hsa-miR-4671-3p	1
hsa-miR-4671-5p	0
hsa-miR-4672	3
hsa-miR-4673	14
hsa-miR-4674	81
hsa-miR-4675	0
hsa-miR-4676-3p	0
hsa-miR-4676-5p	1
hsa-miR-4677-3p	38
hsa-miR-4677-5p	0
hsa-miR-4678	0
hsa-miR-4679	0
hsa-miR-4680-3p	0
hsa-miR-4680-5p	1
hsa-miR-4681	0
hsa-miR-4682	5
hsa-miR-4683	6
hsa-miR-4684-3p	8
hsa-miR-4684-5p	0
hsa-miR-4685-3p	24
hsa-miR-4685-5p	12
hsa-miR-4686	5
hsa-miR-4687-3p	74
hsa-miR-4687-5p	34
hsa-miR-4688	31
hsa-miR-4689	30
hsa-miR-4690-3p	13
hsa-miR-4690-5p	19
hsa-miR-4691-3p	10
hsa-miR-4691-5p	7
hsa-miR-4692	0
hsa-miR-4693-3p	0
hsa-miR-4693-5p	0
hsa-miR-4694-3p	0
hsa-miR-4694-5p	0
hsa-miR-4695-3p	122
hsa-miR-4695-5p	14
hsa-miR-4696	7
hsa-miR-4697-3p	10
hsa-miR-4697-5p	13
hsa-miR-4698	2
hsa-miR-4699-3p	1
hsa-miR-4699-5p	0
hsa-miR-4700-3p	15
hsa-miR-4700-5p	4
hsa-miR-4701-3p	8
hsa-miR-4701-5p	15
hsa-miR-4703-3p	1
hsa-miR-4703-5p	1
hsa-miR-4704-3p	0
hsa-miR-4704-5p	0
hsa-miR-4705	9
hsa-miR-4706	34
hsa-miR-4707-3p	60
hsa-miR-4707-5p	308
hsa-miR-4708-3p	2
hsa-miR-4708-5p	2
hsa-miR-4709-3p	19
hsa-miR-4709-5p	2
hsa-miR-4710	11
hsa-miR-4711-3p	0
hsa-miR-4711-5p	6
hsa-miR-4712-3p	0
hsa-miR-4712-5p	0
hsa-miR-4713-3p	2
hsa-miR-4713-5p	16
hsa-miR-4714-3p	5
hsa-miR-4714-5p	1
hsa-miR-4715-3p	2
hsa-miR-4715-5p	1
hsa-miR-4716-3p	4
hsa-miR-4716-5p	12
hsa-miR-4717-3p	0
hsa-miR-4717-5p	1
hsa-miR-4718	0
hsa-miR-4719	0
hsa-miR-4720-3p	0
hsa-miR-4720-5p	1
hsa-miR-4721	37
hsa-miR-4722-3p	8
hsa-miR-4722-5p	4
hsa-miR-4723-3p	5
hsa-miR-4723-5p	92
hsa-miR-4724-3p	2
hsa-miR-4724-5p	7
hsa-miR-4725-3p	16
hsa-miR-4725-5p	21
hsa-miR-4726-3p	2
hsa-miR-4726-5p	12
hsa-miR-4727-3p	5
hsa-miR-4727-5p	2
hsa-miR-4728-3p	22
hsa-miR-4728-5p	20
hsa-miR-4729	10
hsa-miR-4730	123
hsa-miR-4731-3p	24
hsa-miR-4731-5p	107
hsa-miR-4732-3p	3
hsa-miR-4732-5p	20
hsa-miR-4733-3p	0
hsa-miR-4733-5p	4
hsa-miR-4734	108
hsa-miR-4735-3p	0
hsa-miR-4735-5p	0
hsa-miR-4736	2
hsa-miR-4737	2
hsa-miR-4738-3p	17
hsa-miR-4738-5p	8
hsa-miR-4739	385
hsa-miR-4740-3p	1
hsa-miR-4740-5p	11
hsa-miR-4741	29
hsa-miR-4742-3p	3
hsa-miR-4742-5p	75
hsa-miR-4743-3p	2
hsa-miR-4743-5p	17
hsa-miR-4744	0
hsa-miR-4745-3p	32
hsa-miR-4745-5p	22
hsa-miR-4746-3p	49
hsa-miR-4746-5p	19
hsa-miR-4747-3p	31
hsa-miR-4747-5p	12
hsa-miR-4748	14
hsa-miR-4749-3p	16
hsa-miR-4749-5p	38
hsa-miR-4750-3p	616
hsa-miR-4750-5p	24
hsa-miR-4751	3
hsa-miR-4752	2
hsa-miR-4753-3p	1
hsa-miR-4753-5p	18
hsa-miR-4754	6
hsa-miR-4755-3p	1
hsa-miR-4755-5p	2
hsa-miR-4756-3p	4
hsa-miR-4756-5p	8
hsa-miR-4757-3p	3
hsa-miR-4757-5p	0
hsa-miR-4758-3p	7
hsa-miR-4758-5p	12
hsa-miR-4759	0
hsa-miR-4760-3p	0
hsa-miR-4760-5p	0
hsa-miR-4761-3p	0
hsa-miR-4761-5p	0
hsa-miR-4762-3p	0
hsa-miR-4762-5p	1
hsa-miR-4763-3p	32
hsa-miR-4763-5p	10
hsa-miR-4764-3p	2
hsa-miR-4764-5p	11
hsa-miR-4765	0
hsa-miR-4766-3p	1
hsa-miR-4766-5p	3
hsa-miR-4767	106
hsa-miR-4768-3p	12
hsa-miR-4768-5p	1
hsa-miR-4769-3p	20
hsa-miR-4769-5p	1
hsa-miR-4770	0
hsa-miR-4771	0
hsa-miR-4772-3p	3
hsa-miR-4772-5p	0
hsa-miR-4773	5
hsa-miR-4774-3p	0
hsa-miR-4774-5p	1
hsa-miR-4775	4
hsa-miR-4776-3p	0
hsa-miR-4776-5p	2
hsa-miR-4777-3p	0
hsa-miR-4777-5p	3
hsa-miR-4778-3p	0
hsa-miR-4778-5p	6
hsa-miR-4779	1
hsa-miR-4780	52
hsa-miR-4781-3p	1
hsa-miR-4781-5p	14
hsa-miR-4782-3p	0
hsa-miR-4782-5p	0
hsa-miR-4783-3p	11
hsa-miR-4783-5p	19
hsa-miR-4784	12
hsa-miR-4785	27
hsa-miR-4786-3p	13
hsa-miR-4786-5p	2
hsa-miR-4787-3p	255
hsa-miR-4787-5p	362
hsa-miR-4788	4
hsa-miR-4789-3p	1
hsa-miR-4789-5p	0
hsa-miR-4790-3p	2
hsa-miR-4790-5p	0
hsa-miR-4791	5
hsa-miR-4792	15
hsa-miR-4793-3p	22
hsa-miR-4793-5p	22
hsa-miR-4794	0
hsa-miR-4795-3p	1
hsa-miR-4795-5p	1
hsa-miR-4796-3p	34
hsa-miR-4796-5p	0
hsa-miR-4797-3p	3
hsa-miR-4797-5p	0
hsa-miR-4798-3p	4
hsa-miR-4798-5p	8
hsa-miR-4799-3p	0
hsa-miR-4799-5p	3
hsa-miR-4800-3p	1
hsa-miR-4800-5p	6
hsa-miR-4801	0
hsa-miR-4802-3p	0
hsa-miR-4802-5p	1
hsa-miR-4803	1
hsa-miR-4804-3p	7
hsa-miR-4804-5p	2
hsa-miR-483-3p	13
hsa-miR-483-5p	331
hsa-miR-484	1309
hsa-miR-485-3p	333
hsa-miR-485-5p	1350
hsa-miR-486-3p	87
hsa-miR-486-5p	1286
hsa-miR-487a-3p	1266
hsa-miR-487a-5p	451
hsa-miR-487b-3p	3952
hsa-miR-487b-5p	66
hsa-miR-488-3p	294
hsa-miR-488-5p	12
hsa-miR-489-3p	14
hsa-miR-489-5p	1
hsa-miR-490-3p	60
hsa-miR-490-5p	89
hsa-miR-491-3p	115
hsa-miR-491-5p	155
hsa-miR-492	4
hsa-miR-493-3p	13
hsa-miR-493-5p	122
hsa-miR-494-3p	126
hsa-miR-494-5p	0
hsa-miR-495-3p	853
hsa-miR-495-5p	24
hsa-miR-496	209
hsa-miR-497-3p	1
hsa-miR-497-5p	303
hsa-miR-498	72
hsa-miR-4999-3p	0
hsa-miR-4999-5p	6
hsa-miR-499a-3p	0
hsa-miR-499a-5p	886
hsa-miR-499b-3p	0
hsa-miR-499b-5p	1
hsa-miR-5000-3p	0
hsa-miR-5000-5p	0
hsa-miR-5001-3p	19
hsa-miR-5001-5p	33
hsa-miR-5002-3p	1
hsa-miR-5002-5p	16
hsa-miR-5003-3p	0
hsa-miR-5003-5p	2
hsa-miR-5004-3p	15
hsa-miR-5004-5p	9
hsa-miR-5006-3p	6
hsa-miR-5006-5p	12
hsa-miR-5007-3p	0
hsa-miR-5007-5p	2
hsa-miR-5008-3p	40
hsa-miR-5008-5p	12
hsa-miR-5009-3p	0
hsa-miR-5009-5p	13
hsa-miR-500a-3p	71
hsa-miR-500a-5p	85
hsa-miR-500b-3p	11
hsa-miR-500b-5p	0
hsa-miR-501-3p	330
hsa-miR-501-5p	285
hsa-miR-5010-3p	95
hsa-miR-5010-5p	495
hsa-miR-5011-3p	0
hsa-miR-5011-5p	0
hsa-miR-502-3p	249
hsa-miR-502-5p	0
hsa-miR-503-3p	13
hsa-miR-503-5p	73
hsa-miR-504-3p	50
hsa-miR-504-5p	43
hsa-miR-5047	1
hsa-miR-505-3p	61
hsa-miR-505-5p	197
hsa-miR-506-3p	2
hsa-miR-506-5p	2
hsa-miR-507	2
hsa-miR-508-3p	26
hsa-miR-508-5p	22
hsa-miR-5087	2
hsa-miR-5088-3p	10
hsa-miR-5088-5p	16
hsa-miR-5089-3p	1
hsa-miR-5089-5p	0
hsa-miR-509-3-5p	27
hsa-miR-509-3p	9
hsa-miR-509-5p	1
hsa-miR-5090	120
hsa-miR-5091	4
hsa-miR-5092	1
hsa-miR-5093	3
hsa-miR-5094	0
hsa-miR-5095	29
hsa-miR-5096	14
hsa-miR-510-3p	1
hsa-miR-510-5p	9
hsa-miR-5100	715
hsa-miR-511-3p	2
hsa-miR-511-5p	1
hsa-miR-512-3p	7
hsa-miR-512-5p	0
hsa-miR-513a-3p	0
hsa-miR-513a-5p	1
hsa-miR-513b-3p	2
hsa-miR-513b-5p	16
hsa-miR-513c-3p	0
hsa-miR-513c-5p	206
hsa-miR-514a-3p	4
hsa-miR-514a-5p	14
hsa-miR-514b-3p	1
hsa-miR-514b-5p	20
hsa-miR-515-3p	5
hsa-miR-515-5p	1
hsa-miR-516a-3p	0
hsa-miR-516a-5p	197
hsa-miR-516b-3p	0
hsa-miR-516b-5p	28
hsa-miR-517-5p	1
hsa-miR-517a-3p	0
hsa-miR-517b-3p	0
hsa-miR-517c-3p	19
hsa-miR-5186	1
hsa-miR-5187-3p	2
hsa-miR-5187-5p	122
hsa-miR-5188	6
hsa-miR-5189-3p	4
hsa-miR-5189-5p	8
hsa-miR-518a-3p	0
hsa-miR-518a-5p	0
hsa-miR-518b	327
hsa-miR-518c-3p	3
hsa-miR-518c-5p	16
hsa-miR-518d-3p	3
hsa-miR-518d-5p	0
hsa-miR-518e-3p	0
hsa-miR-518e-5p	0
hsa-miR-518f-3p	0
hsa-miR-518f-5p	1
hsa-miR-5190	9
hsa-miR-5191	2
hsa-miR-5192	3
hsa-miR-5193	10
hsa-miR-5194	4
hsa-miR-5195-3p	427
hsa-miR-5195-5p	2
hsa-miR-5196-3p	17
hsa-miR-5196-5p	2
hsa-miR-5197-3p	0
hsa-miR-5197-5p	0
hsa-miR-519a-3p	85
hsa-miR-519a-5p	0
hsa-miR-519b-3p	0
hsa-miR-519b-5p	0
hsa-miR-519c-3p	0
hsa-miR-519c-5p	0
hsa-miR-519d-3p	8
hsa-miR-519d-5p	4
hsa-miR-519e-3p	3
hsa-miR-519e-5p	5
hsa-miR-520a-3p	0
hsa-miR-520a-5p	25
hsa-miR-520b	0
hsa-miR-520c-3p	0
hsa-miR-520c-5p	0
hsa-miR-520d-3p	1
hsa-miR-520d-5p	0
hsa-miR-520e	0
hsa-miR-520f-3p	0
hsa-miR-520f-5p	0
hsa-miR-520g-3p	1
hsa-miR-520g-5p	0
hsa-miR-520h	0
hsa-miR-521	3
hsa-miR-522-3p	58
hsa-miR-522-5p	0
hsa-miR-523-3p	1
hsa-miR-523-5p	0
hsa-miR-524-3p	0
hsa-miR-524-5p	9
hsa-miR-525-3p	0
hsa-miR-525-5p	14
hsa-miR-526a	0
hsa-miR-526b-3p	0
hsa-miR-526b-5p	15
hsa-miR-527	0
hsa-miR-532-3p	479
hsa-miR-532-5p	663
hsa-miR-539-3p	370
hsa-miR-539-5p	5
hsa-miR-541-3p	33
hsa-miR-541-5p	11
hsa-miR-542-3p	377
hsa-miR-542-5p	15
hsa-miR-543	795
hsa-miR-544a	5
hsa-miR-544b	1
hsa-miR-545-3p	2
hsa-miR-545-5p	8
hsa-miR-548a-3p	44
hsa-miR-548a-5p	6
hsa-miR-548aa	0
hsa-miR-548ab	4
hsa-miR-548ac	0
hsa-miR-548ad-3p	0
hsa-miR-548ad-5p	0
hsa-miR-548ae-3p	0
hsa-miR-548ae-5p	0
hsa-miR-548ag	0
hsa-miR-548ah-3p	2
hsa-miR-548ah-5p	0
hsa-miR-548ai	0
hsa-miR-548aj-3p	0
hsa-miR-548aj-5p	0
hsa-miR-548ak	0
hsa-miR-548al	0
hsa-miR-548am-3p	0
hsa-miR-548am-5p	0
hsa-miR-548an	0
hsa-miR-548ao-3p	0
hsa-miR-548ao-5p	0
hsa-miR-548ap-3p	0
hsa-miR-548ap-5p	0
hsa-miR-548aq-3p	0
hsa-miR-548aq-5p	0
hsa-miR-548ar-3p	6
hsa-miR-548ar-5p	0
hsa-miR-548as-3p	58
hsa-miR-548as-5p	1
hsa-miR-548at-3p	0
hsa-miR-548at-5p	1
hsa-miR-548au-3p	0
hsa-miR-548au-5p	0
hsa-miR-548av-3p	0
hsa-miR-548av-5p	0
hsa-miR-548aw	0
hsa-miR-548ax	2
hsa-miR-548ay-3p	3
hsa-miR-548ay-5p	0
hsa-miR-548az-3p	0
hsa-miR-548az-5p	0
hsa-miR-548b-3p	64
hsa-miR-548b-5p	0
hsa-miR-548ba	1
hsa-miR-548bb-3p	0
hsa-miR-548bb-5p	0
hsa-miR-548c-3p	0
hsa-miR-548c-5p	0
hsa-miR-548d-3p	6
hsa-miR-548d-5p	0
hsa-miR-548e-3p	15
hsa-miR-548e-5p	1
hsa-miR-548f-3p	0
hsa-miR-548f-5p	0
hsa-miR-548g-3p	0
hsa-miR-548g-5p	0
hsa-miR-548h-3p	0
hsa-miR-548h-5p	0
hsa-miR-548i	1
hsa-miR-548j-3p	0
hsa-miR-548j-5p	2
hsa-miR-548k	27
hsa-miR-548l	33
hsa-miR-548m	0
hsa-miR-548n	1
hsa-miR-548o-3p	16
hsa-miR-548o-5p	0
hsa-miR-548p	0
hsa-miR-548q	18
hsa-miR-548s	3
hsa-miR-548t-3p	0
hsa-miR-548t-5p	0
hsa-miR-548u	0
hsa-miR-548v	1
hsa-miR-548w	3
hsa-miR-548x-3p	0
hsa-miR-548x-5p	0
hsa-miR-548y	0
hsa-miR-548z	0
hsa-miR-549a	13
hsa-miR-550a-3-5p	0
hsa-miR-550a-3p	0
hsa-miR-550a-5p	75
hsa-miR-550b-2-5p	0
hsa-miR-550b-3p	4
hsa-miR-551a	3
hsa-miR-551b-3p	18
hsa-miR-551b-5p	2
hsa-miR-552-3p	4
hsa-miR-552-5p	0
hsa-miR-553	0
hsa-miR-554	6
hsa-miR-555	53
hsa-miR-556-3p	1
hsa-miR-556-5p	2
hsa-miR-557	7
hsa-miR-5571-3p	5
hsa-miR-5571-5p	1
hsa-miR-5572	27
hsa-miR-5579-3p	7
hsa-miR-5579-5p	1
hsa-miR-558	1
hsa-miR-5580-3p	4
hsa-miR-5580-5p	2
hsa-miR-5581-3p	12
hsa-miR-5581-5p	20
hsa-miR-5582-3p	2
hsa-miR-5582-5p	1
hsa-miR-5583-3p	0
hsa-miR-5583-5p	0
hsa-miR-5584-3p	6
hsa-miR-5584-5p	138
hsa-miR-5585-3p	46
hsa-miR-5585-5p	5
hsa-miR-5586-3p	6
hsa-miR-5586-5p	0
hsa-miR-5587-3p	21
hsa-miR-5587-5p	4
hsa-miR-5588-3p	1
hsa-miR-5588-5p	0
hsa-miR-5589-3p	1
hsa-miR-5589-5p	2
hsa-miR-559	2
hsa-miR-5590-3p	0
hsa-miR-5590-5p	1
hsa-miR-5591-3p	0
hsa-miR-5591-5p	0
hsa-miR-561-3p	0
hsa-miR-561-5p	0
hsa-miR-562	0
hsa-miR-563	0
hsa-miR-564	0
hsa-miR-566	10
hsa-miR-567	3
hsa-miR-568	0
hsa-miR-5680	0
hsa-miR-5681a	0
hsa-miR-5681b	0
hsa-miR-5682	16
hsa-miR-5683	10
hsa-miR-5684	11
hsa-miR-5685	6
hsa-miR-5687	5
hsa-miR-5688	1
hsa-miR-5689	1
hsa-miR-569	1
hsa-miR-5690	1
hsa-miR-5691	10
hsa-miR-5692a	2
hsa-miR-5692b	0
hsa-miR-5692c	0
hsa-miR-5693	3
hsa-miR-5694	22
hsa-miR-5695	1
hsa-miR-5696	0
hsa-miR-5697	0
hsa-miR-5698	12
hsa-miR-5699-3p	0
hsa-miR-5699-5p	184
hsa-miR-570-3p	7
hsa-miR-570-5p	0
hsa-miR-5700	0
hsa-miR-5701	2
hsa-miR-5702	0
hsa-miR-5703	11
hsa-miR-5704	1
hsa-miR-5705	7
hsa-miR-5706	0
hsa-miR-5707	1
hsa-miR-5708	2
hsa-miR-571	4
hsa-miR-572	281
hsa-miR-573	0
hsa-miR-5739	6
hsa-miR-574-3p	1068
hsa-miR-574-5p	699
hsa-miR-575	4
hsa-miR-576-3p	9
hsa-miR-576-5p	25
hsa-miR-577	27
hsa-miR-578	1
hsa-miR-5787	196
hsa-miR-579-3p	11
hsa-miR-579-5p	19
hsa-miR-580-3p	0
hsa-miR-580-5p	2
hsa-miR-581	2
hsa-miR-582-3p	6
hsa-miR-582-5p	1836
hsa-miR-583	9
hsa-miR-584-3p	33
hsa-miR-584-5p	2279
hsa-miR-585-3p	0
hsa-miR-585-5p	17
hsa-miR-586	0
hsa-miR-587	0
hsa-miR-588	2
hsa-miR-589-3p	12
hsa-miR-589-5p	9
hsa-miR-590-3p	465
hsa-miR-590-5p	5
hsa-miR-591	0
hsa-miR-592	306
hsa-miR-593-3p	5
hsa-miR-593-5p	13
hsa-miR-595	1
hsa-miR-596	168
hsa-miR-597-3p	2
hsa-miR-597-5p	0
hsa-miR-598-3p	259
hsa-miR-598-5p	26
hsa-miR-599	0
hsa-miR-600	4
hsa-miR-601	8
hsa-miR-602	18
hsa-miR-603	0
hsa-miR-604	7
hsa-miR-605-3p	2
hsa-miR-605-5p	2
hsa-miR-606	1
hsa-miR-6068	8
hsa-miR-6069	4
hsa-miR-607	1
hsa-miR-6070	6
hsa-miR-6071	98
hsa-miR-6072	1
hsa-miR-6073	1
hsa-miR-6074	0
hsa-miR-6075	54
hsa-miR-6076	5
hsa-miR-6077	3
hsa-miR-6078	4
hsa-miR-6079	0
hsa-miR-608	16
hsa-miR-6080	8
hsa-miR-6081	8
hsa-miR-6082	0
hsa-miR-6083	1
hsa-miR-6084	225
hsa-miR-6085	54
hsa-miR-6086	35
hsa-miR-6087	275
hsa-miR-6088	224
hsa-miR-6089	1015
hsa-miR-609	1
hsa-miR-6090	149
hsa-miR-610	16
hsa-miR-611	27
hsa-miR-612	2
hsa-miR-6124	35
hsa-miR-6125	40
hsa-miR-6126	277
hsa-miR-6127	35
hsa-miR-6128	0
hsa-miR-6129	0
hsa-miR-613	0
hsa-miR-6130	1
hsa-miR-6131	3
hsa-miR-6132	56
hsa-miR-6133	10
hsa-miR-6134	4
hsa-miR-614	3
hsa-miR-615-3p	10
hsa-miR-615-5p	105
hsa-miR-616-3p	3
hsa-miR-616-5p	7
hsa-miR-6165	55
hsa-miR-617	1
hsa-miR-618	1
hsa-miR-619-3p	1
hsa-miR-619-5p	33
hsa-miR-620	0
hsa-miR-621	0
hsa-miR-622	9
hsa-miR-623	4
hsa-miR-624-3p	0
hsa-miR-624-5p	49
hsa-miR-625-3p	1297
hsa-miR-625-5p	33
hsa-miR-626	0
hsa-miR-627-3p	2
hsa-miR-627-5p	6
hsa-miR-628-3p	1611
hsa-miR-628-5p	756
hsa-miR-629-3p	7
hsa-miR-629-5p	47
hsa-miR-630	23
hsa-miR-631	12
hsa-miR-632	4
hsa-miR-633	0
hsa-miR-634	4
hsa-miR-635	2
hsa-miR-636	132
hsa-miR-637	24
hsa-miR-638	26
hsa-miR-639	25
hsa-miR-640	1
hsa-miR-641	30
hsa-miR-642a-3p	0
hsa-miR-642a-5p	6
hsa-miR-642b-3p	1
hsa-miR-642b-5p	0
hsa-miR-643	15
hsa-miR-644a	0
hsa-miR-645	1
hsa-miR-646	3
hsa-miR-647	3
hsa-miR-648	2
hsa-miR-649	1
hsa-miR-6499-3p	3
hsa-miR-6499-5p	73
hsa-miR-650	6
hsa-miR-6500-3p	2
hsa-miR-6500-5p	3
hsa-miR-6501-3p	16
hsa-miR-6501-5p	20
hsa-miR-6502-3p	0
hsa-miR-6502-5p	1
hsa-miR-6503-3p	0
hsa-miR-6503-5p	0
hsa-miR-6504-3p	0
hsa-miR-6504-5p	1
hsa-miR-6505-3p	3
hsa-miR-6505-5p	54
hsa-miR-6506-3p	0
hsa-miR-6506-5p	0
hsa-miR-6507-3p	2
hsa-miR-6507-5p	8
hsa-miR-6508-3p	7
hsa-miR-6508-5p	0
hsa-miR-6509-3p	2
hsa-miR-6509-5p	7
hsa-miR-651-3p	0
hsa-miR-651-5p	24
hsa-miR-6510-3p	9
hsa-miR-6510-5p	14
hsa-miR-6511a-3p	38
hsa-miR-6511a-5p	4
hsa-miR-6511b-3p	139
hsa-miR-6511b-5p	106
hsa-miR-6512-3p	10
hsa-miR-6512-5p	5
hsa-miR-6513-3p	1
hsa-miR-6513-5p	1
hsa-miR-6514-3p	6
hsa-miR-6514-5p	3
hsa-miR-6515-3p	20
hsa-miR-6515-5p	19
hsa-miR-6516-3p	38
hsa-miR-6516-5p	1246
[truncated: 589 more rows]
